# Supplementary material for: A minute ostracod (Crustacea: Cytheromatidae) from the Miocene Solimões Formation (western Amazonia, Brazil): evidence for marine incursions?
Source: J Syst Palaeontol. 2015 Oct 2;14(7):581–602. doi: 10.1080/14772019.2015.1078850 (PMC4936381; doi:10.1080/14772019.2015.1078850)
Supplement: SM_1.xlsx [file tjsp_a_1078850_sm4037.xlsx]

## Sheet: SM 1
SM 1. Records of Pellucistoma spp., inclusively stratigraphic and ecological data (original description in bold; f. = figured yes/no (y/n); g. = geographic precision: 1 = exact, 2 = 5 km radius, 3 = 15 km radius, 4 = region (>15 km); Fm. = Formation; record by: references in addition to the text marked with * and listed at the end of the table; s.m. = shallow marine).
species	f.	locality	country	sample	latitude	longitude	g.	lithostratigraphy	age	record by	stratigraphic attribution	ecology
P. magniventra	y	Chesapeake Bay	USA (Maryland)	core site PTXT-2	38°20'00"N	76°18'35"W	1	-	Holocene	*Cronin & Grinbaum 1999	*Cronin & Vann 2003	s.m. (low turbidity, >30 PSU, oxygenated)
P. magniventra	y	Point Lookout	USA (Maryland)	sample WB2	38°04'00"N	76°22'00"W	1	Norfolk Fm.	late Pleistocene	Cronin 1979	Cronin 1979	s.m. (oyster bank)
P. magniventra	y	Irvington	USA (Virginia)	sample 54	37°38'00"N	76°24'30"W	1	Norfolk Fm.	late Pleistocene	Cronin 1979	Cronin 1979	s.m. (open sound)
P. magniventra	y	Acredale	USA (Virginia)	core P1-2	36°47'30"N	76°10'13"W	1	Norfolk Fm.	late Pleistocene	Valentine 1971	Cronin 1979	s.m. (<20 m, 12.5-22.5°C)
P. magniventra	y	Greenbrier Road	USA (Virginia)	core P5-1	36°47'00"N	76°13'30"W	2	Norfolk Fm.	late Pleistocene	Valentine 1971	Cronin 1979	s.m. (<20 m, 12.5-22.5°C)
P. magniventra	y	off North & South Carolina	USA (North Carolina)	several samples (N-most sample 61)	35°29'00"N	74°58'00"W	2	-	Holocene	Valentine 1971	-	s.m. (max. range 8-141 m, ~10->27.5°C)
P. magniventra	y	Ocracoke Inlet	USA (North Carolina)	samples 77-78	35°03'15"N	76°01'26"W	2	-	recent	Grossman 1967	-	s.m. (tidal-delta, lagoon, ~10 m, >30 PSU)
P. magniventra	y	Upper Broad Creek	USA (North Carolina)	sample UB2, 190	35°00'15"N	76°52'45"W	1	Flanner Beach Fm.	middle-late Pleistocene	Cronin 1979	Cronin 1979	s.m. (open sound)
P. magniventra	y	Havelock	USA (North Carolina)	sample 183	34°58'45"N	76°56'45"W	1	Flanner Beach Fm.	middle-late Pleistocene	Cronin 1979	Cronin 1979	s.m. (open sound)
P. magniventra	y	off North Carolina	USA (North Carolina)	locality 76	34°57'12"N	76°05'60"W	3	-	recent	Hulings 1967	-	s.m. (14-38 m)
P. magniventra	y	Havelock	USA (North Carolina)	sample 188	34°57'00"N	76°53'00"W	1	Flanner Beach Fm.	middle-late Pleistocene	Cronin 1979	Cronin 1979	s.m. (open sound)
P. magniventra	y	Core Sound (Cape Lookout)	USA (North Carolina)	-	34°41'00"N	76°31'00"W	2	-	recent	Sandberg 1969	-	s.m. (~1.5 m, 33.5 PSU, 29°C)
P. magniventra	y	Cape Lookout Bight	USA (North Carolina)	?sample 79	34°38'15"N	76°33'00"W	2	-	recent	Grossman 1967	-	s.m. (tidal-delta, lagoon, ~10 m, >30 PSU)
P. magniventra	y	Lumberton	USA (North Carolina)	locality 3	34°38'00"N	79°00'00"W	2	Duplin Marl	Pliocene	Edwards 1944	Garbett & Maddocks 1979; *Campbell & Campbell 1995	-
P. magniventra	y	off North Carolina	USA (North Carolina)	locality 69	34°31'30"N	76°50'36"W	3	-	recent	Hulings 1967	-	s.m. (14-38 m)
P. magniventra	n	off Cape Lookout	USA (North Carolina)	sample 45, 49	34°20'00"N	76°00'00"W	3	-	recent	*Benson 1967	-	s.m. (offshore, shelf, 40 m, 200 m)
P. magniventra	y	off North Carolina	USA (North Carolina)	locality 70	34°17'06"N	76°31'36"W	3	-	recent	Hulings 1967	-	s.m. (14-38 m)
P. magniventra	y	Myrtle Beach	USA (South Carolina)	sample 26	33°43'00"N	78°55'30"W	1	Socastee Fm.	late Pleistocene	Cronin 1979	Cronin 1979	s.m. (inner sublittoral)
P. magniventra	y	off North Carolina	USA (North Carolina)	locality 58	33°38'36"N	77°57'00"W	3	-	recent	Hulings 1967	-	s.m. (14-38 m)
P. magniventra	y	McClellanville	USA (South Carolina)	locality 21	33°07'18"N	79°28'06"W	2	Wando Fm.	late Pleistocene	*Cronin 1990	*Weems & McCartan 1990	s.m.
P. magniventra	y	Edisto River	USA (South Carolina)	locality 91	33°04'54"N	80°39'18"W	2	Raysor Fm.	Pliocene	*Cronin 1990	*Weems & McCartan 1990	s.m.
P. magniventra	y	Seweebay	USA (South Carolina)	sample 43	32°55'00"N	79°43'15"W	1	Silver Bluff Terrace Fm.	late Pleistocene	Cronin 1979	Cronin 1979	s.m. (inner sublittoral)
P. magniventra	y	North Charleston	USA (South Carolina)	localities 43-44, 46	32°51'32"N	80°02'10"W	2	Ten Mile Hill beds & Wando Fm.	late Pleistocene	*Cronin 1990	*Weems & McCartan 1990	s.m.
P. magniventra	y	Fort Moultrie	USA (South Carolina)	sample 46	32°49'15"N	79°50'00"W	1	Princess Anne Terrace Fm.	late Pleistocene	Cronin 1979	Cronin 1979	s.m. (inner sublittoral)
P. magniventra	y	off North & South Carolina	USA (South Carolina)	several samples (S-most sample 114)	32°49'00"N	78°44'00"W	2	-	Holocene	Valentine 1971	-	s.m. (max. range 8-141 m, ~10->27.5°C)
P. magniventra	y	Charleston	USA (South Carolina)	cores C10, JI18, C7, C17, FM2	32°48'02"N	79°58'45"W	3	Wando Fm.	late Pleistocene	King Lyon 1990	*Weems & McCartan 1990	s.m. (open sound, inner sublittoral, backbarrier bay)
P. magniventra	y	St. John's Island	USA (South Carolina)	sample JOI	32°47'00"N	80°02'40"W	1	Princess Anne Terrace Fm.	late Pleistocene	Cronin 1979	Cronin 1979	s.m. (open sound)
P. magniventra	y	Wadmalaw Island	USA (South Carolina)	locality 60	32°42'30"N	80°10'00"W	2	Wando Fm.	late Pleistocene	*Cronin 1990	*Weems & McCartan 1990	s.m.
P. magniventra	y	Wadmalaw	USA (South Carolina)	samples 71-73	32°41'45"N	80°13'30"W	1	Princess Anne Terrace Fm.	late Pleistocene	Cronin 1979	Cronin 1979	s.m. (inner sublittoral, open sound)
P. magniventra	y	Scanawah Island	USA (South Carolina)	locality 31	32°36'00"N	80°21'18"W	2	Wando Fm.	late Pleistocene	*Cronin 1990	*Weems & McCartan 1990	s.m.
P. magniventra	y	Edisto Island	USA (South Carolina)	samples 65, 65A, 66, 68	32°33'30"N	80°21'30"W	1	Princess Anne Terrace Fm.	late Pleistocene	Cronin 1979	Cronin 1979	s.m. (oyster bank, inner sublittoral)
P. magniventra	y	Edisto Island	USA (South Carolina)	samples 78-79	32°32'00"N	80°17'00"W	1	Princess Anne Terrace Fm.	late Pleistocene	Cronin 1979	Cronin 1979	s.m. (inner sublittoral)
P. magniventra	y	off South Carolina	USA (South Carolina)	sample 2296	32°27'36"N	79°58'48"W	1	-	Holocene	King Lyon 1990	-	s.m. (inner sublittoral, ~10-20 m, largely subtropical)
P. magniventra	y	Beaufort	USA (South Carolina)	locality 11	32°27'30"N	80°43'06"W	2	Ten Mile Hill beds	late Pleistocene	*Cronin 1990	*Weems & McCartan 1990	s.m.
P. magniventra	y	off South Carolina	USA (South Carolina)	sample 1675	32°15'42"N	80°27'00"W	1	-	Holocene	King Lyon 1990	-	s.m. (inner sublittoral, ~10-20 m, largely subtropical)
P. magniventra	y	off South Carolina	USA (South Carolina)	sample 1771	32°09'42"N	79°00'42"W	1	-	Holocene	King Lyon 1990	-	s.m. (inner sublittoral, ~10-20 m, largely subtropical)
P. magniventra	y	Sapelo Island	USA (Georgia)	several sediment cores	31°23'54"N	81°16'43"W	2	-	late Pleistocene	Hall 1965	-	s.m.
P. magniventra	y	off Georgia	USA (Georgia)	locality 34	31°00'00"N	81°06'18"W	3	-	recent	Hulings 1967	-	s.m. (14-38 m)
P. magniventra	y	off Georgia	USA (Georgia)	sample 1496	30°50'06"N	81°13'24"W	1	-	Holocene	King Lyon 1990	-	s.m. (inner sublittoral, ~10-20 m, largely subtropical)
P. magniventra	y	off Georgia	USA (Georgia)	sample 1499	30°39'36"N	81°13'42"W	1	-	Holocene	King Lyon 1990	-	s.m. (inner sublittoral, ~10-20 m, largely subtropical)
P. magniventra	y	off E-Florida	USA (Florida)	sample 1507	29°59'00"N	81°02'18"W	1	-	Holocene	King Lyon 1990	-	s.m. (inner sublittoral, ~10-20 m, largely subtropical)
P. magniventra	y	off E-Florida	USA (Florida)	sample 1513	29°39'30"N	81°00'00"W	1	-	Holocene	King Lyon 1990	-	s.m. (inner sublittoral, ~10-20 m, largely subtropical)
P. magniventra	y	off E-Florida	USA (Florida)	sample 1689	29°09'24"N	80°44'06"W	1	-	Holocene	King Lyon 1990	-	s.m. (inner sublittoral, ~10-20 m, largely subtropical)
P. magniventra	y	off E-Florida	USA (Florida)	sample 1525	28°50'00"N	80°29'30"W	1	-	Holocene	King Lyon 1990	-	s.m. (inner sublittoral, ~10-20 m, largely subtropical)
P. magniventra	y	off E-Florida	USA (Florida)	sample 1537	28°10'18"N	80°28'36"W	1	-	Holocene	King Lyon 1990	-	s.m. (inner sublittoral, ~10-20 m, largely subtropical)
P. magniventra	y	off E-Florida	USA (Florida)	locality 5	27°40'00"N	80°06'18"W	3	-	recent	Hulings 1967	-	s.m. (14-38 m)
P. magniventra	y	off E-Florida	USA (Florida)	sample 1550	27°09'54"N	80°06'60"W	1	-	Holocene	King Lyon 1990	-	s.m. (inner sublittoral, ~10-20 m, largely subtropical)
P. magniventra	y	Moccasin Creek	USA (Florida)	locality 52	30°24'12"N	85°33'04"W	2	Alum Bluff Grp. (Choctawhatchee Fm.)	late Miocene	Puri 1954	Puri 1954; *Scott 2001	s.m. (<100 m, Cancellaria facies)
P. magniventra	y	Panama City (Florida)	USA (Florida)	-	30°06'00"N	85°45'00"W	4	-	recent	*Puri & Hulings 1957 (Garbett & Maddocks 1979)	-	-
P. magniventra	y	Alligator Habor	USA (Florida)	locality 1	29°52'30"N	84°23'00"W	1	-	recent	Puri 1960	-	s.m.
P. magniventra	y	off Saint Petersburg	USA (Florida)	sample 24	27°38'00"N	82°51'00"W	3	-	recent	Benson & Coleman 1963	-	s.m. (~7-19 m, largely <10 m, ~35-40 PSU)
P. magniventra	y	off Sarasota	USA (Florida)	samples 15-18	27°19'00"N	82°39'00"W	4	-	recent	Benson & Coleman 1963	-	s.m. (~7-19 m, largely <10 m, ~35-40 PSU)
P. magniventra	y	SE Cape Romano	USA (Florida)	several samples (locality 1)	25°44'00"N	81°45'00"W	2	-	recent	*Benda & Puri 1962	-	s.m. (open gulf, ~1.5-9 m, ~20-31°C)
P. magniventra	y	SE Cape Romano	USA (Florida)	several samples (locality 42)	25°42'00"N	81°24'00"W	2	-	recent	*Benda & Puri 1962	-	s.m. (open gulf, ~1.5-9 m, ~20-31°C)
P. magniventra	y	off Cape Sable	USA (Florida)	samples 2, 3, 5	25°00'00"N	81°34'00"W	4	-	recent	Benson & Coleman 1963	-	s.m. (~7-19 m, largely <10 m, ~35-40 PSU)
P. magniventra	n	Mississippi barrier islands	USA (Mississippi)	cores	30°14'00"N	88°48'00"W	4	-	Pleistocene-Holocene	*Krutak & Otvos 1980 (fide Krutak 1982)	-	-
P. magniventra	y	E Mississippi Delta	USA (Louisiana)	-	29°24'00"N	88°57'00"W	4	-	recent	*Curtis 1960 (Garbett & Maddocks 1979)	-	s.m. (inner neritic, <20 m, euhaline, average 24°C)
P. magniventra	y	Louisiana continental shelf	USA (Louisiana)	-	29°27'00"N	92°18'00"W	4	-	recent	*Kontrovitz 1976 (fide Garbett & Maddocks 1979)	-	-
P. magniventra	y	Galveston Bay	USA (Texas)	several samples (cf. Fig. 4)	29°30'00"N	94°50'00"W	3	-	recent	Garbett & Maddocks 1979	-	s.m. (mainly inner sublittoral)
P. magniventra	y	West Galveston Bay	USA (Texas)	several samples (cf. Fig. 5)	29°12'00"N	95°02'00"W	3	-	recent	Garbett & Maddocks 1979	-	s.m. (mainly inner sublittoral)
P. magniventra	y	San Bernhard River	USA (Texas)	sample 2396	28°51'00"N	95°26'30"W	2	-	recent	Garbett & Maddocks 1979	-	s.m. (mainly inner sublittoral)
P. magniventra	y	Matagorda Bay	USA (Texas)	several samples (cf. Fig. 7)	28°32'00"N	96°20'00"W	4	-	recent	Garbett & Maddocks 1979	-	s.m. (mainly inner sublittoral)
P. magniventra	y	Aransas Bay	USA (Texas)	several samples (cf. Fig. 9)	28°00'00"N	97°01'00"W	3	-	recent	Garbett & Maddocks 1979	-	s.m. (mainly inner sublittoral)
P. magniventra	y	Corpus Christi Bay	USA (Texas)	several samples (cf. Fig. 10)	27°46'00"N	97°15'00"W	3	-	recent	Garbett & Maddocks 1979	-	s.m. (mainly inner sublittoral)
P. magniventra	y	Mustang Island	USA (Texas)	sample F-4-2P	27°40'34"N	97°10'03"W	1	-	Holocene	*Cronin 1986	-	s.m. (sublittoral, <20-30 m, euhaline)
P. magniventra	y	Veracruz reefs	Mexico (Veracruz)	sample 1-2, 4, 8-9, 13, 17	19°12'45"N	96°06'32"W	2	-	recent	Krutak 1982	-	s.m. (0.5-2 m, poly- to euhaline, 27-32.8°C)
P. magniventra	n	Coatzacoaicos	Mexico (Veracruz)	locality A	18°05'00"N	94°21'00"W	3	Agueguexquite Fm.	Pliocene	*Machain-Castillo 1986	*Machain-Castillo 1986	s.m. (inner neritic, <50 m)
P. magniventra	y	Laguna de Términos	Mexico (Campeche)	samples 34, 45, 90-91, 93-94	18°34'00"N	91°44'00"W	3	-	recent	Morales 1966	-	s.m. (~2-4 m, 26-38 PSU, 25-32°C)
P. magniventra	y	Laguna de Términos	Mexico (Campeche)	samples 84, 86, 189	18°43'00"N	91°30'00"W	3	-	recent	Morales 1966	-	s.m. (~2-4 m, 26-38 PSU, 25-32°C)
P. magniventra	n	off Laguna de Términos	Mexico (Campeche)	several samples (cf. Fig. 9)	19°13'00"N	91°52'00"W	4	-	recent	*Machain-Castillo & Gío-Argáez 1989	-	s.m. (inner shelf, <20 m)
P. magniventra	n	W Yucatan shelf	Mexico (Campeche)	several samples	20°05'00"N	91°22'00"W	4	-	recent	*Machain-Castillo et al. 1990	-	s.m. (20-50 m)
P. aff. magniventra	n	Alacran Reef	Mexico (Yucatán)	several samples	22°28'00"N	89°41'00"W	3	-	recent	*Bold 1988b	-	-
P. magniventra	n	Pacific coast off Sinaloa	Mexico (Sinaloa)	station 4	24°00'00"N	107°19'00"W	2	-	recent	*Gío-Argáez et al. 1995	-	s.m. (34 m)
P. magniventra	n	Pacific coast off Sinaloa	Mexico (Sinaloa)	station 17	23°40'00"N	107°02'00"W	2	-	recent	*Gío-Argáez et al. 1995	-	s.m. (58 m)
P. magniventra	n	Pacific coast off Sinaloa	Mexico (Sinaloa)	station 36	22°40'00"N	106°07'00"W	2	-	recent	*Gío-Argáez et al. 1995	-	s.m. (50 m)
P. magniventra	n	Pacific coast off Nayarit	Mexico (Nayarit)	station 48	22°11'00"N	106°04'00"W	2	-	recent	*Gío-Argáez et al. 1995	-	s.m. (60 m)
P. magniventra	n	Pacific coast off Nayarit	Mexico (Nayarit)	station 52	21°40'00"N	106°08'00"W	2	-	recent	*Gío-Argáez et al. 1995	-	s.m. (67 m)
P. magniventra	n	Pacific coast off Nayarit	Mexico (Nayarit)	station 74	21°28'00"N	105°27'00"W	2	-	recent	*Gío-Argáez et al. 1995	-	s.m. (48 m)
P. magniventra	n	Pacific coast off Nayarit	Mexico (Nayarit)	station 65	21°15'00"N	105°20'00"W	2	-	recent	*Gío-Argáez et al. 1995	-	s.m. (46 m)
P. magniventra	n	Pacific coast off Nayarit	Mexico (Nayarit)	station 64	21°14'00"N	105°27'00"W	2	-	recent	*Gío-Argáez et al. 1995	-	s.m. (40 m)
P. magniventra	n	Golfo de Tehuantepec	Mexico (Oaxaca)	several samples (NW-most sample 84)	15°53'00"N	95°43'00"W	2	-	recent	*Machain-Castillo et al. 1995	-	s.m. (inner neritic, <65 m, mainly <52 m)
P. magniventra	n	Golfo de Tehuantepec	Mexico (Chiapas)	several samples (SE-most sample 74)	14°30'00"N	92°46'00"W	2	-	recent	*Machain-Castillo et al. 1995	-	s.m. (inner neritic, <65 m, mainly <52 m)
P. aff. magniventra	n	Nicoya Peninsula	Costa Rica	-	09°58'40"N	85°06'40"W	4	Montezuma Fm.	late Miocene	*Bold 1967b	*Bold 1967b	-
P. magniventra	n	Banes	Cuba (Holguín)	T1439	20°57'44"N	75°43'48"W	2	(upper) Nipe series	middle Miocene	*Bold 1973	*Bold 1973	s.m.
P. magniventra	n	Bahía de Nipe	Cuba (Holguín)	T1451	20°51'03"N	75°44'46"W	2	(upper) Nipe series	middle Miocene	*Bold 1973	*Bold 1973	s.m.
P. magniventra	n	Santiago de Cuba	Cuba (Santiago de Cuba)	CU31	20°02'11"N	75°49'21"W	1	La Cruz Fm.	Pliocene	*Bold 1975	*Bold 1975	s.m.
P. aff. magniventra	y	Thomonde	Haiti	sample K 473	19°01'06"N	71°56'29"W	2	upper Thomonde Fm.	middle Miocene	*Bold 1981	*Maurrasse 1982	-
P. aff. magniventra	y	Thomonde	Haiti	sample K 437	18°59'16"N	71°54'38"W	2	Los Cahobas Fm.	middle Miocene-Pliocene	*Bold 1981	*Maurrasse 1982	-
P. aff. magniventra	y	Río Cana	Dominican Republic	sample 17016	19°33'27"N	71°17'39"W	1	Gurabo Fm.	latest Miocene-early Pliocene	Bold 1988	*McNeill et al. 2012	s.m.
P. aff. magniventra	y	Río Cana	Dominican Republic	sample 17008	19°33'06"N	71°17'40"W	1	Gurabo Fm.	latest Miocene-early Pliocene	Bold 1988	*McNeill et al. 2012	s.m.
P. magniventra	y	Puerto Rico (Ponce-Mayaguez)	USA (Puerto Rico)	assemblage A	18°12'00"N	67°10'00"W	4	-	recent	*Baker & Hulings 1966	-	s.m. (~1.5-90 m)
P. magniventra	y	Boca Chica (Isla de Margarita)	Venezuela	transect 2	10°58'13"N	64°21'04"W	1	Boca Chica Fm.	subfossil	*Llano & Alvarez 1993	-	s.m. (lagoonal)
P. magniventra	y	Trinidad	Trindad & Tobago	several samples (~location 7)	10°23'00"N	61°26'00"W	4	Upper Brasso Fm. to Talparo Fm.	early Miocene-Pliocene	Bold 1963	*Wilson 2010	s.m.
P. magniventra	n	Mahogany Field (off SE Trinidad)	Trinidad & Tobago	samples MHGY1, 2, 5, MHGYCTR	10°07'00"N	60°19'00"W	2	-	recent	*Wilson 2007	-	s.m. (75-78 m)
P. magniventra	y	Bahía Tumaco (Pacific coast)	Colombia	transect 1, station L26	01°55'37"N	78°37'02"W	2	-	recent	*Reyes & Acosta 1995	-	s.m. (4 m)
P. magniventra	y	Aricuru	Brazil (Pará)	several samples	00°42'10"S	47°30'43"W	1	Pirabas Fm.	early Miocene	*Távora 1994; *Ramos et al. 2004	*Ramos et al. 2004	s.m. to lagoonal
P. ex gr. magniventra	n	Brazilian Equatorial shelf	Brazil	several samples (NW-most record)	03°15'00"S	50°00'00"W	4	-	Holocene	Coimbra et al. 1999	-	s.m. (<100 m, shelf)
P. ex gr. magniventra	n	Brazilian Equatorial shelf	Brazil	several samples (SE-most record)	02°40'00"S	41°30'00"W	4	-	Holocene	Coimbra et al. 1999	-	s.m. (<100 m, shelf)
P. tumida	y	Ochlockonee River	USA (Florida)	localities 43-44	30°23'04"N	84°38'44"W	2	Jackson Bluff Fm.	Pliocene	Puri 1954	*Scott 2001	s.m. (<100 m, Ecphora facies)
P. scrippsi	n	Pacific Coast California & B. California	USA (California)	N-most records (~Santa Barbara)	34°32'00"N	120°35'00"W	4	-	Holocene	Valentine 1976	-	s.m. (inner sublittoral, ~12-24°C)
P. scrippsi	y	Bahía Todos Los Santos	Mexico (Baja California)	sample 108	31°51'16"N	116°39'52"W	1	-	recent	Benson 1959	-	s.m. (9-36 m, 11-13°C)
P. scrippsi	y	off Punta Banda	Mexico (Baja California)	station 114	31°42'00"N	116°41'04"W	1	-	recent	Swain & Gilby 1974	-	s.m. (27 m)
P. scrippsi	y	Bahía Todos Santos	Mexico (Baja California)	station 122	31°43'34"N	116°40'00"W	1	-	recent	Swain & Gilby 1974	-	s.m. (5 m)
P. scrippsi	y	Laguna Ojo de Liebre	Mexico (Baja California)	sample 90A	27°51'56"N	114°20'29"W	1	-	recent	McKenzie & Swain 1967	-	s.m. (lower lagoon, ~10 m, 34-38 PSU, 18-25°C)
P. scrippsi	y	Laguna Ojo de Liebre	Mexico (Baja California)	sample 86O	27°40'47"N	113°57'39"W	1	-	recent	McKenzie & Swain 1967	-	s.m. (inner lagoon, <10 m, 34-47 PSU, 18-27°C)
P. scrippsi	n	Pacific Coast California & B. California	Mexico (Baja California)	S-most records (Cabo San Lucas)	22°52'00"N	109°53'00"W	4	-	Holocene	Valentine 1976	-	s.m. (inner sublittoral, ~12-24°C)
P. scrippsi	y	Laguna la Cruz	Mexico (Sonora)	sample 13	28°48'47"N	111°57'48"W	2	-	recent	Benson & Kaesler 1963	-	s.m. (especially open gulf, ~6 m, euhaline)
P. scrippsi	y	Estero de Tastiota	Mexico (Sonora)	samples 107-108, 402, 404-407, 410, 419	28°21'40"N	111°27'19"W	2	-	recent	Benson & Kaesler 1963	-	s.m. (especially open gulf, ~6 m, euhaline)
P. scrippsi	y	Gulf of California	Mexico (Baja California)	station 102	26°16'30"N	111°23'48"W	2	-	recent	Swain 1967	-	s.m. (~11 m)
P. scrippsi	y	Gulf of California	Mexico (Sinaloa)	station 123	25°52'30"N	109°27'30"W	2	-	recent	Swain 1967	-	s.m. (~9 m)
P. scrippsi	n	Pacific coast off Sinaloa	Mexico (Sinaloa)	station 3	24°00'00"N	107°13'00"W	2	-	recent	*Gío-Argáez et al. 1995	-	s.m. (21 m, rare)
P. scrippsi	n	Pacific coast off Sinaloa	Mexico (Sinaloa)	station 2	23°42'00"N	106°57'00"W	2	-	recent	*Gío-Argáez et al. 1995	-	s.m. (28 m, rare)
P. scrippsi	y	Gulf of California	Mexico (Sinaloa)	station 21	23°23'30"N	106°45'30"W	2	-	recent	Swain 1967	-	s.m. (~58 m)
P. scrippsi	n	Pacific coast off Sinaloa	Mexico (Sinaloa)	station 34	23°06'00"N	106°24'00"W	2	-	recent	*Gío-Argáez et al. 1995	-	s.m. (41 m, most abundant)
P. scrippsi	n	Pacific coast off Sinaloa	Mexico (Sinaloa)	station 33	23°04'00"N	106°29'00"W	2	-	recent	*Gío-Argáez et al. 1995	-	s.m. (100 m, rare)
P. scrippsi	n	Pacific coast off Nayarit	Mexico (Nayarit)	station 74a	21°49'00"N	105°43'00"W	2	-	recent	*Gío-Argáez et al. 1995	-	s.m. (24 m, rare)
P. scrippsi	y	Corinto Bay	Nicaragua (Chinandega)	station 12	12°30'14"N	87°09'50"W	1	-	recent	Swain & Gilby 1967	-	s.m. (estuary, 7.6 m, 34 PSU)
P. scrippsi	y	Corinto Bay	Nicaragua (Chinandega)	station 15	12°30'11"N	87°10'10"W	1	-	recent	Swain & Gilby 1967	-	s.m. (estuary, 7.6 m, 34 PSU)
P. scrippsi	y	Corinto Bay	Nicaragua (Chinandega)	station 8	12°29'50"N	87°09'46"W	1	-	recent	Swain & Gilby 1967	-	s.m. (estuary, 10.7 m)
P. scrippsi	y	San Juan del Sur	Nicaragua (Rivas)	mentioned in text	11°15'10"N	85°53'04"W	2	-	recent	Swain & Gilby 1967	-	-
P. bensoni	n	Pacific Coast California & B. California	USA (California)	N-most record (~Santa Barbara)	34°08'00"N	119°14'00"W	4	-	Holocene	Valentine 1976	-	s.m. (inner sublittoral, ~12-24°C)
P. bensoni	n	San Pedro	USA (California)	-	33°44'00"N	118°17'00"W	2	San Pedro Fm. (Lomita Marl Mb.)	early Pleistocene	Valentine 1976	Valentine 1976; *Patterson et al. 1990	s.m. (sublittoral, ~13-18°C)
P. bensoni	y	Laguna Ojo de Liebre	Mexico (Baja California)	sample 90A	27°51'56"N	114°20'29"W	1	-	recent	McKenzie & Swain 1967	-	s.m. (lower lagoon, ~10 m, 34-38 PSU, 18-25°C)
P. bensoni	n	Pacific Coast California & B. California	Mexico (Baja California)	S-most record (~Punta Eugenia)	27°07'00"N	114°17'00"W	4	-	Holocene	Valentine 1976	-	s.m. (inner sublittoral, ~12-24 °C)
P. cf. howei	y	Mustang Island	USA (Texas)	sample EE-12-1P	27°40'59"N	97°11'14"W	1	-	Holocene	*Cronin 1986	-	s.m. (sublittoral, <20-30 m, euhaline)
P. aff. howei	n	Alacran Reef	Mexico (Yucatán)	several samples	22°28'00"N	89°41'00"W	3	-	recent	*Bold 1988b	-	-
P. howei	n	Rio Yaque del Norte (Arroyo López)	Dominican Republic	sample TU 1447	19°21'06"N	70°42'45"W	2	Cercado Fm.	middle-late Miocene	Bold 1988	*Saunders et al. 1986; Bold 1988; *McNeill et al. 2012	-
P. howei	y	Belize	Belize	several samples, mainly in main lagoon	16°57'00"N	88°09'00"W	4	-	Holocene	Teeter 1975	-	s.m. (main lagoon, ~4-59 m, 27.5-36 PSU)
P. aff. howei	n	Río Reventazón	Costa Rica	sample CR 12 (Beets 227)	10°02'35"N	83°36'00"W	1	Gatun Fm. (Fm. C)	(middle-late) Miocene	*Bold 1965, 1967b	*Bold 1967b	-
P. howei	y	Cativa (Gatun)	Panama	Cativa	09°22'22"N	79°50'14"W	2	(Lower) Gatun Fm. (Cativa Marls)	latest middle-earliest late Miocene	Coryell & Fields 1937	*Coates 1999; *Kirby et al. 2008; *Hendy 2013	s.m.
P. howei	y	Cativa (Gatun)	Panama	sample P. 12	09°21'14"N	79°51'07"W	2	Gatun Fm.	latest middle-earliest late Miocene	Bold 1967	*Coates 1999; *Kirby et al. 2008; *Hendy 2013	s.m.
P. howei	y	Cativa (Gatun)	Panama	corehole G-167 (~17.5 m)	09°16'54"N	79°54'41"W	2	Gatun Fm.	latest middle-earliest late Miocene	Bold 1967	*Coates 1999; *Kirby et al. 2008; *Hendy 2013	s.m.
P. aff. spurium	n	Little Bahama Bank	Bahamas	hole 628A, core 11H-3	27°31'51"N	78°18'57"W	1	-	late Miocene	*Guernet & Fourcade 1988	*Guernet & Fourcade 1988	-
P. spurium	y	Melajo River	Trinidad & Tobago	locality 5	10°41'00"N	61°06'00"W	3	Springvale Fm. (Melajo Clay Mb.)	late Miocene	Bold 1963	*Wilson 2010	s.m.
P.? compactum	y	Maparari	Venezuela (Falcón)	?samples Creole 151830, 151255	10°45'00"N	69°20'00"W	4	Agua Linda, Socorro & Cueparo Fm.	early middle-late Miocene	Bold 1972a	Bold 1972a	s.m. (littoral-infralittoral)
P.? kingmai	y	E of Lake Maracaibo	Venezuela (Zulia)	localities cf. Bold 1950	10°23'00"N	71°10'00"W	4	La Rosa & Agua Clara Fm.	early middle Miocene	Bold 1972a	Bold 1972a	s.m. (littoral-infralittoral)
Pellucistoma sp.	y	Maparari	Venezuela (Falcón)	sample Creole 151830	10°42'10"N	69°17'16"W	4	Cueparo Fm.	late Miocene	Bold 1972a	Bold 1972a	-
Pellucistoma sp.	y	Panama Canal	Panama	several surface & corehole samples	09°04'50"N	79°40'50"W	2	(La Bocca & Caimito Fm.) Culebra Fm.	early Miocene	Bold 1972b	*Kirby et al. 2008	s.m.
Pellucistoma sp.	y	Colon Harbour	Panama	several samples	09°22'26"N	79°53'42"W	2	-	recent	*Bold 1966	-	s.m.
Pellucistoma sp.	n	Rio Yaque del Norte (López)	Dominican Republic	sample NMB 17189	19°20'28"N	70°42'37"W	1	(upper) Cercado Fm.	late Miocene	Bold 1988	*Saunders et al. 1986; Bold 1988; *McNeill et al. 2012	-
Pellucistoma sp.	n	Laguana	Dominican Republic	-	18°45'00"N	69°39'00"W	4	Yanigua Fm.	late early to early middle Miocene	Bold 1988	*Iturralde-Vinent 2001	s.m. (lagoonal-coastal)
Pellucistoma sp.	n	Bayaguana	Dominican Republic	-	18°45'00"N	69°39'00"W	4	Yanigua Fm.	late early to early middle Miocene	Bold 1988	*Iturralde-Vinent 2001	s.m. (lagoonal-coastal)
Pellucistoma sp.	n	Arroyo Aculadero (Lago Enriquillo)	Dominican Republic	sample 804	18°29'20"N	71°47'02"W	2	Las Salinas Fm.	Pliocene	*Bold 1990	*Bold 1990	s.m.
Pellucistoma sp.	y	Puerto Rico	USA (Puerto Rico)	-	18°19'42"N	66°56'46"W	3	Lares Fm.	(late Oligocene)-early Miocene	Bold 1970	Bold 1970; *Iturralde-Vinent 2001; *Renken et al. 2002	-
Pellucistoma sp.	y	Anguilla (Road & Crocus Bay)	UK (Anguilla)	samples 7, 9, 11	18°12'30"N	63°05'23"W	2	Anguilla Fm.	early-middle Miocene	Bold 1970	Bold 1970; *Budd et al. 1995	s.m. (lagoonal)
Pellucistoma sp.	y	St. Martin (Cole Bay, Kool Bay)	Nederlands (St. Maarten)	sample SM-1	18°01'30"N	63°05'00"W	2	Lowlands Fm.	early-middle Miocene	Bold 1970	Bold 1972b	s.m. (lagoonal)
Pellucistoma? sp.	y	Brasso	Trinidad & Tobago	sample Rohr 48	10°24'31"N	61°19'08"W	2	Brasso to Springvale Fm.	early-late Miocene	Bold 1958	*Wilson 2010	-
Pellucistoma sp.	n	Gulf of Paria	Trindad & Tobago	mentioned in text	10°22'00"N	61°36'00"W	4	-	recent	Bold 1963	-	s.m. (<20 m)
Pellucistoma sp.	n	Capanema (B-17 quarry)	Brazil (Pará)	B-17 limestone quarry; several samples	01°02'54"S	47°09'21"W	1	Pirabas Fm.	early Miocene	*Nogueira et al. 2011	*Nogueira et al. 2011	s.m. to lagoonal
Pellucistoma sp.	n	Rocas Atoll	Brazil (Rio Gr. do Norte)	sample MO309	03°51'50"S	33°49'36"W	1	-	recent	*Coimbra & Carreño 2012	-	s.m. (27 m)
P. cf. elongata	y	off Cabo Frio	Brazil (Rio de Janeiro)	several samples	23°00'35"S	42°13'00"W	3	-	subrecent	*Machado et al. 2005	-	s.m. (usually <30 m)
P. elongata	y	Río de la Plata estuary	Argentina (Buenos Aires)	sample RdLP 64	36°15'05"S	56°55'05"W	1	-	recent	*Whatley et al. 1998c	-	s.m. (4.5 m)
P. elongata	n	Mar Chiquita	Argentina (Buenos Aires)	cores A-B	37°45'00"S	57°25'45"W	2	Canal 5 Fm.	late Pleistocene	Ferrero 2009	-	s.m.
P. elongata	n	Bahía Blanca	Argentina (Buenos Aires)	core PS2	39°07'39"S	61°45'18"W	1	-	Holocene	*Gómez et al. 2005	-	s.m.
P. elongata	y	off Bahía Blanca	Argentina (Buenos Aires)	sample Austral VI 23	39°20'00"S	61°40'00"W	2	-	recent	*Whatley et al. 1998c	-	s.m. (14 m)
P. elongata	y	off Bahía Blanca	Argentina (Buenos Aires)	sample Austral VI 21	39°37'00"S	61°43'00"W	2	-	recent	*Whatley et al. 1998c	-	-
P. elongata	y	Pocitos	Argentina (Buenos Aires)	Pocitos/3, 9, 11, 13	40°25'00"S	62°18'00"W	2	-	recent	Whatley et al. 1997a	-	s.m. (littoral)
P. elongata	y	Arroyo Jabalí	Argentina (Buenos Aires)	AoJ/3	40°34'36"S	62°15'33"W	2	-	recent	Whatley et al. 1997a	-	s.m. (shallow tidal)
P. elongata	y	Isla de Los Pájaros	Argentina (Chubut)	sample BI/5	42°25'13"S	64°30'58"W	2	-	recent	Whatley et al. 1997a	-	s.m. (littoral rock pool)
P. gibosa	y	Palmares do Sul	Brazil (Rio Grande do Sul)	core 2-PS-1-RS (270-273 m)	30°10'39"S	50°29'30"W	1	-	late Miocene	Sanguinetti 1979	*Sanguinetti 1980; *Carreno et al. 1999; *Anjos-Zerfass et al. 2008	s.m.
P. gibosa	y	Graxaím 2	Brazil (Rio Grande do Sul)	core 2-GA-2-RS (117.65-120.70 m)	30°56'57"S	51°35'41"W	1	-	late Miocene	Sanguinetti 1979	*Sanguinetti 1980; *Carreno et al. 1999; *Anjos-Zerfass et al. 2008	s.m.
P. gibosa	y	Graxaím	Brazil (Rio Grande do Sul)	core 2-GA-1-RS (126.35-129.40, 133.40-138.98 m)	31°01'40"S	51°33'46"W	1	-	late Miocene	Sanguinetti 1979	*Sanguinetti 1980; *Carreno et al. 1999; *Anjos-Zerfass et al. 2008	s.m.
P. gibosa	y	Povo Novo	Brazil (Rio Grande do Sul)	core 2-PN-1-RS (202-205 m)	31°57'00"S	52°17'00"W	1	-	late Miocene	Sanguinetti 1979	*Sanguinetti 1980; *Carreno et al. 1999; *Anjos-Zerfass et al. 2008	s.m.
P. santafesinensis	y	Romang (El Ceibo)	Argentina (Santa Fe)	core PMD 1019 (83.5-88 m)	29°37'00"S	59°49'00"W	2	Parana Fm.	middle-late Miocene	Zabert 1978	Del Río C.J. 2000; Vélez-Juarbe et al. 2012; Candela et al. 2012	s.m.
P. santafesinensis	y	San Justo (Pozo Usina)	Argentina (Santa Fe)	core San Justo (73.5-76 m)	30°47'29"S	60°36'08"W	2	Parana Fm.	middle-late Miocene	Zabert 1978	Del Río C.J. 2000; Vélez-Juarbe et al. 2012; Candela et al. 2012	s.m.
P. santafesinensis	n	Diamante	Argentina (Entre Rios)	cores Diamante	32°04'00"S	60°38'00"W	2	Parana Fm.	middle-late Miocene	Marengo 2000	Del Río C.J. 2000; Vélez-Juarbe et al. 2012; Candela et al. 2012	s.m.
Pellucistoma sp.	n	Nuevo Horizonte	Peru (Loreto)	several samples	04°04'16"S	73°26'39"W	2	Pebas/Solimões Fm.	middle Miocene	Boonstra et al. 2015	Boonstra et al. 2015	oligohaline
P. curupira sp. nov.	y	Sucuriju (Rio Ituí)	Brazil (Amazonia)	core 1AS-10-AM (141.2 m)	04°50'00"S	70°22'00"W	2	Solimões Fm.	late middle Miocene	this work	Gross et al. 2014	freshwater
References in addition to the text
Anjos-Zerfass, G. S., Souza, P. A. & Chemale, F. 2008. Biocronoestratigrafia da Bacia de Pelotas: estado atual e aplicação na geologia do petróleo. Revista Brasileira de Geociências, 38(2), 47–62.
Baker, J. H. & Hulings, N. C. 1966. Recent Marine Ostracod Assemblages of Puerto Rico. Publications of the Institute of Marine Science, 11, 108–125.
Benda, W. K. & Puri, H. S. 1962. The distribution of foraminifera and ostracoda off the gulf coast of the Cape Romano area, Florida. Transactions of the Gulf Coast Association of Geological Societies, 12, 303–341.
Benson, R. H. 1967. Part 2. History and microfauna of southern “Outer Banks” and offshore region. The University of Kansas Paleontological Contributions, 44, 82–90.
Bold, W. A. van den 1965. New species of the ostracod genus Ambocythere. Annals and Magazine of Natural History, 13(8), 1–18.
Bold, W. A. van den 1966. Ostracoda from Colon Harbour, Panama. Caribbean Journal of Sciences, 6(1–2), 43–64.
Bold, W. A. van den 1967b. Miocene Ostracoda from Costa Rica. Micropaleontology, 13(1),75–86.
Bold, W. A. van den 1973. Distribution of ostracoda in the Oligocene and Lower and Middle Miocene of Cuba. Caribbean Journal of Science, 13(3–4), 145–167.
Bold, W. A. van den 1975. Ostracodes from the Late Neogene of Cuba. Bulletins of American Paleontology, 68(289), 117–168.
Bold, W. A. van den 1981. Distribution of Ostracoda in the Neogene of Central Haiti. Bulletins of American Paleontology, 79(312), 1–136.
Bold, W. A. van den 1988b. Ostracoda of Alacran Reef, Campeche Shelf, Mexico. Tulane Studies in Geology and Paleontology, 21(4), 143–155.
Bold, W. A. van den 1990. Stratigraphical distribution of fresh and brackish water Ostracoda in the late Neogene of Hispaniola. Pp. 221–232 in R. Whatley & C. Maybury (eds) Ostracoda and Global Events. Chapman and Hall, London.
Budd, A. F., Johnson, K. G. & Edwards, J. C. 1995. Caribbean reef coral diversity during the early to middle Miocene: an example from the Anguilla Formation. Coral Reefs, 14(2), 109–117.
Campbell, M. R. & Campbell, L. D. 1995. Preliminary biostratigraphy and molluscan fauna of the Goose Creek Limestone of eastern South Carolina. Tulane Studies in Geology and Paleontology, 27(1–4), 53–100.
Carreño, A. L., Coimbra, J. C. & Carmo, D. A. 1999. Late Cenozoic sea level changes evidenced by ostracodes in the Pelotas basin, southernmost Brazil. Marine Micropaleontology, 37, 117–129.
Coates, A. G. 1999. Lithostratigraphy of the Neogene strata of the Caribbean coast from Limon, Costa Rica to Colon, Panama. Bulletins of American Paleontology, 357, 17–38.
Coimbra, J. C. & Carreño, A. L. 2012. Richness and palaeo-zoogeographical significance of the benthic ostracoda (Crustacea) from the oceanic island of Trindade and Rocas Atoll, Brazil. Revista Brasileira de Paleontologia, 15(2), 189–202.
Cronin, T. M. 1986. Ostracodes from Late Quaternary Deposits, South Texas Coastal Complex. U.S. Geological Survey Professional Paper, 1328, C1–42.
Cronin, T. M. 1990. Evolution of the Neogene and Quaternary marine ostracoda, United States Atlantic coastal plain: Evolution and Speciation in ostracoda, IV. U.S. Geological Survey Professional Paper, 1367, C1–43.
Cronin, T. M. & Grinbaum, D. 1999. Chesapeake Bay Ostracodes. U.S. Geological Survey Open-File Report, 99-45, 91–106.
Cronin, T. M. & Vann, C. D. 2003. The Sedimentary Record of Climatic and Anthropogenic Influence on the Patuxent Estuary and Chesapeake Bay Ecosystems. Estuaries, 26(2A), 196–209.
Curtis, D. M. 1960. Relation of Environmental Energy Levels and Ostracod Biofacies in the East Mississippi delta area. American Association of Petroleum Geologists, Bulletin, 44, 471–494.
Gío-Argáez, F. R., Machain-Castillo, M. L., Alcalá-Herrera, J. A. & Rodríguez-Vélez, D. 1995. Ostrácodos de la Plataforma Continental de Sinaloa y Nayarit, México. Revista de la Sociedad Mexicana de Historia Natural, 46, 55–72.
Gómez, E. A., Martínez, D. E., Borel, C. M., Guerstein, G. R. & Cusminsky, G. C. 2005. Submarine evidence of Holocene sea-level fluctuations in the Bahía Blanca estuary, Argentina. Journal of South American Earth Sciences, 20, 139–155.
Guernet, C. & Fourcade, E. 1988. 8. Cenozoic ostracodes from hole 628A, ODP Leg 101, Bahamas. Proceedings of the Ocean Drilling Program, Scientific Results, 101, 139–151.
Hendy, A. W. 2013. Spatial and stratigraphic variation of marine paleoenvironments in the middle-upper Miocene Gatun Formation, Isthmus of Panama. Palaios, 28, 210–227.
Iturralde-Vinent, M. A. 2001. Geology of the Amber-Bearing Deposits of the Greater Antilles. Caribbean Journal of Science, 37(3-4), 141–166.
Kirby, M. X., Jones, D. S. & Mac Fadden, B. J. 2008. Lower Miocene Stratigraphy along the Panama Canal and Its Bearing on the Central American Peninsula. Plos One, 3(7), e2791 (1–13).
Kontrovitz, M. E. 1976. Ostracoda from the Louisiana continental shelf. Tulane Studies in Geology and Paleontology, 12, 49–100.
Krutak, P. R. & Otvos, E. G. 1980. Holocene ostracode biostratigraphy and paleoecology of Mississippi Barrier Islands, U.S.A. Geological Society of America, Abstract, Annual Meeting 1980, Atlanta, Georgia, 467.
Llano, M. & Alvarez, C. 1993. Los ostracodos en la paleogeograpfia de la laguna hipersalina de Boca Chica (1), Isla de Margarita, Venezuela. Memoria Sociedad de Ciencias Naturales La Salle, 53(140), 3–25.
Machado, C. P., Coimbra, J. C. & Carreño, A. L. 2005. The ecological and zoogeographical significance of the sub-Recent Ostracoda off Cabo Frio, Rio de Janeiro, Brazil. Marine Micropaleontology, 55, 235–253.
Machain-Castillo, M. L. 1986. Ostracode biostratigraphy and paleoecology of the Pliocene of the Isthmian Salt Basin, Veracruz, México. Tulane Studies in Geology and Paleontology, 19(3), 124–139.
Machain-Castillo, M. L. & Gío-Argáez, F. R. 1989. Comparación Faunística de los Ostrácodos Presentes en la Laguna de Términos y las Costas Adyacentes de la Bahía de Campeche. Revista de la Sociedad Mexicana de Historia Natural, 40, 35–48.
Machain-Castillo, M. L., Pérez-Guzmán, A. M. & Maddocks, R. F. 1990. Ostracoda of the terrigenous continental platform of the southern Gulf of Mexico. Pp. 341–353 in R. Whatley & C. Maybury (eds) Ostracoda and Global Events. Chapman and Hall, London.
Machain-Castillo, M. L., Gío-Argáez, F. R. & Alcalá-Herrera, J. A. 1995. Los Ostracodos del Golfo de Tehuantepec, México. Revista de la Sociedad Mexicana de Historia Natural, 46, 73–82.
Maurrasse, F. J. M. 1982. Survey of the Geology of Haiti. Guide to the field excursions in Haiti of the Miami Geological Society. Florida International University, Miami, 103 pp.
McNeill, D. F., Klaus, J. S., Budd, A. F., Lutz, B. P. & Ishman, S. E. 2012. Late Neogene chronology and sequence stratigraphy of mixed carbonate-siliciclastic deposits of the Cibao Basin, Dominican Republic. Geological Society of America Bulletin, 124(1–2), 35–58.
Nogueira, A. A. E., Ramos, M. I. F. & Puckett, T. M. 2011. The Genera Haplocytheridea Stephenson, 1936 and Cytheridea Bosquet, 1852 (Subphylum Crustacea, Class Ostracoda) from the Early Miocene Pirabas Formation, Brazil. Revue de Micropaléontologie, 54, 215–235.
Patterson, R. T., Brunner, C. A., Capo, R. & Dahl, J. 1990. A Palaeoenvironmental Study of Early to Middle Pleistocene Foraminifera of the Santa Barbara Formation at Santa Barbara, California. Journal of Paleontology, 64(1), 1–25.
Puri, H. S. & Hulings, N. C. 1957. Recent ostracode facies from Panama City to Florida Bay area. Transactions of the Gulf Coast Association of Geological Societies, 7, 167–190.
Ramos, M. I. F., Távora, V. A., Pinheiro, M. P. & Baia, N. B. 2004. Microfósseis. Pp. 93–107 in D. F. Rossetti & A. M. Góes (eds) O Neógeno da Amazônia Oriental. Editora do Museu Paraense Emílio Goeldi, Coleção Friedrich Katzer, Belem.
Renken, R. A., Ward, W. C., Gill, I. P., Gómez-Gónez, F. & Rodríguez-Martínez, J. 2002. Geology and Hydrogeology of the Caribbean Islands Aquifer System of the Commonwealth of Puerto Rico and the U.S. Virgin Islands. U.S. Geological Survey Professional Paper, 1419, 1–139.
Reyes, L. & Acosta, N. 1995. Ostracodos bentonicos des dos transectos: Bahia de Tumaco y Punta el Coco e Isla Gorgona, Pacifico Colombiano. Acta Biologica Colombiana, 9, 23–42.
Sanguinetti, Y. T. 1980. Bioestratigrafia (ostracodes) do Mioceno da Bacia de Pelotas, Rio Grande do Sul. Pesquisas, 13, 7–34.
Saunders, J. B., Jung, P. & Biju-Duval, B. 1986. Neogene Paleontology in the Northern Dominican Republic. 1. Field Surveys, Lithology, Environment, and Age. Bulletins of American Paleontology, 89(323), 1–79.
Scott, T. M. 2001. Text to accompany the geologic map of Florida. Florida Geological Survey, Open-file report, 80, 1–28.
Távora, V.A. 1994. Hemicytheridae, Loxoconchidae, Paradoxostomatidae, Pectocytheridae e Trachyleberididae (Crustacea–Ostracoda) na Formação Pirabas (Eomioceno) – Estado do Pará. Boletim Museum Paraense Emílio Goeldi, 6, 115–140.
Weems, R. E. & McCartan, L. 1990. A summary of selected stratigraphic occurrences of Neogene and Quaternary invertebrate faunas and microfloras in the Charleston, South Carolina, area. U.S. Geological Survey Professional Paper, 1367, G1–31.
Whatley, R., Moguilevsky, A., Chadwick, J., Toy, N. & Ramos, M. I. F. 1998c. Ostracoda from the south west Atlantic. Part III. The Argentinian, Uruguayan and southern Brazilian continental shelf. Revista Española de Micropaleontología, 30(2), 89–116.
Wilson, B. 2007. Recent Ostracoda of the Coconut and Mahogany Fields, Offshore SE Trinidad. Caribbean Journal of Science, 43(2), 181–188.
Wilson, B. 2010. A tidal depositional model for the Carolina sand (Pliocene, Talparo Formation) of central Trinidad. Caribbean Journal of Science, 46(1), 19–28.
