# Supplementary material for: A minute ostracod (Crustacea: Cytheromatidae) from the Miocene Solimões Formation (western Amazonia, Brazil): evidence for marine incursions?
Source: J Syst Palaeontol. 2015 Oct 2;14(7):581–602. doi: 10.1080/14772019.2015.1078850 (PMC4936381; doi:10.1080/14772019.2015.1078850)
Supplement: SM_2.kml [file tjsp_a_1078850_sm4035.kml]

<?xml version="1.0" encoding="UTF-8"?>
<kml xmlns="http://www.opengis.net/kml/2.2" xmlns:gx="http://www.google.com/kml/ext/2.2" xmlns:kml="http://www.opengis.net/kml/2.2" xmlns:atom="http://www.w3.org/2005/Atom">
<Document>
	<name>Pellucistoma.kml</name>
	<open>1</open>
	<Style id="sn_wht-blank29">
		<IconStyle>
			<color>ff00aaff</color>
			<scale>1.1</scale>
			<Icon>
				<href>http://maps.google.com/mapfiles/kml/paddle/wht-blank.png</href>
			</Icon>
			<hotSpot x="32" y="1" xunits="pixels" yunits="pixels"/>
		</IconStyle>
		<ListStyle>
			<ItemIcon>
				<href>http://maps.google.com/mapfiles/kml/paddle/wht-blank-lv.png</href>
			</ItemIcon>
		</ListStyle>
	</Style>
	<Style id="sn_wht-blank02">
		<IconStyle>
			<scale>1.1</scale>
			<Icon>
				<href>http://maps.google.com/mapfiles/kml/paddle/wht-blank.png</href>
			</Icon>
			<hotSpot x="32" y="1" xunits="pixels" yunits="pixels"/>
		</IconStyle>
		<ListStyle>
			<ItemIcon>
				<href>http://maps.google.com/mapfiles/kml/paddle/wht-blank-lv.png</href>
			</ItemIcon>
		</ListStyle>
	</Style>
	<Style id="sh_wht-blank6">
		<IconStyle>
			<color>ff00ffff</color>
			<scale>1.3</scale>
			<Icon>
				<href>http://maps.google.com/mapfiles/kml/paddle/wht-blank.png</href>
			</Icon>
			<hotSpot x="32" y="1" xunits="pixels" yunits="pixels"/>
		</IconStyle>
		<ListStyle>
			<ItemIcon>
				<href>http://maps.google.com/mapfiles/kml/paddle/wht-blank-lv.png</href>
			</ItemIcon>
		</ListStyle>
	</Style>
	<StyleMap id="msn_wht-blank31">
		<Pair>
			<key>normal</key>
			<styleUrl>#sn_wht-blank20</styleUrl>
		</Pair>
		<Pair>
			<key>highlight</key>
			<styleUrl>#sh_wht-blank31</styleUrl>
		</Pair>
	</StyleMap>
	<StyleMap id="msn_wht-blank16">
		<Pair>
			<key>normal</key>
			<styleUrl>#sn_wht-blank120</styleUrl>
		</Pair>
		<Pair>
			<key>highlight</key>
			<styleUrl>#sh_wht-blank14</styleUrl>
		</Pair>
	</StyleMap>
	<Style id="sn_wht-blank01">
		<IconStyle>
			<color>ff00ffff</color>
			<scale>1.1</scale>
			<Icon>
				<href>http://maps.google.com/mapfiles/kml/paddle/wht-blank.png</href>
			</Icon>
			<hotSpot x="32" y="1" xunits="pixels" yunits="pixels"/>
		</IconStyle>
		<ListStyle>
			<ItemIcon>
				<href>http://maps.google.com/mapfiles/kml/paddle/wht-blank-lv.png</href>
			</ItemIcon>
		</ListStyle>
	</Style>
	<StyleMap id="msn_wht-blank35">
		<Pair>
			<key>normal</key>
			<styleUrl>#sn_wht-blank60</styleUrl>
		</Pair>
		<Pair>
			<key>highlight</key>
			<styleUrl>#sh_wht-blank18</styleUrl>
		</Pair>
	</StyleMap>
	<StyleMap id="msn_wht-blank30">
		<Pair>
			<key>normal</key>
			<styleUrl>#sn_wht-blank400</styleUrl>
		</Pair>
		<Pair>
			<key>highlight</key>
			<styleUrl>#sh_wht-blank5</styleUrl>
		</Pair>
	</StyleMap>
	<Style id="sn_wht-blank33">
		<IconStyle>
			<scale>1.1</scale>
			<Icon>
				<href>http://maps.google.com/mapfiles/kml/paddle/wht-blank.png</href>
			</Icon>
			<hotSpot x="32" y="1" xunits="pixels" yunits="pixels"/>
		</IconStyle>
		<ListStyle>
			<ItemIcon>
				<href>http://maps.google.com/mapfiles/kml/paddle/wht-blank-lv.png</href>
			</ItemIcon>
		</ListStyle>
	</Style>
	<Style id="sh_wht-blank16">
		<IconStyle>
			<scale>1.3</scale>
			<Icon>
				<href>http://maps.google.com/mapfiles/kml/paddle/wht-blank.png</href>
			</Icon>
			<hotSpot x="32" y="1" xunits="pixels" yunits="pixels"/>
		</IconStyle>
		<ListStyle>
			<ItemIcon>
				<href>http://maps.google.com/mapfiles/kml/paddle/wht-blank-lv.png</href>
			</ItemIcon>
		</ListStyle>
	</Style>
	<Style id="sn_wht-blank">
		<IconStyle>
			<color>ff00aaff</color>
			<scale>1.1</scale>
			<Icon>
				<href>http://maps.google.com/mapfiles/kml/paddle/wht-blank.png</href>
			</Icon>
			<hotSpot x="32" y="1" xunits="pixels" yunits="pixels"/>
		</IconStyle>
		<ListStyle>
			<ItemIcon>
				<href>http://maps.google.com/mapfiles/kml/paddle/wht-blank-lv.png</href>
			</ItemIcon>
		</ListStyle>
	</Style>
	<Style id="sh_wht-blank32">
		<IconStyle>
			<scale>1.3</scale>
			<Icon>
				<href>http://maps.google.com/mapfiles/kml/paddle/wht-blank.png</href>
			</Icon>
			<hotSpot x="32" y="1" xunits="pixels" yunits="pixels"/>
		</IconStyle>
		<ListStyle>
			<ItemIcon>
				<href>http://maps.google.com/mapfiles/kml/paddle/wht-blank-lv.png</href>
			</ItemIcon>
		</ListStyle>
	</Style>
	<StyleMap id="msn_wht-blank28">
		<Pair>
			<key>normal</key>
			<styleUrl>#sn_wht-blank280</styleUrl>
		</Pair>
		<Pair>
			<key>highlight</key>
			<styleUrl>#sh_wht-blank17</styleUrl>
		</Pair>
	</StyleMap>
	<Style id="sh_wht-blank38">
		<IconStyle>
			<color>ff00aaff</color>
			<scale>1.3</scale>
			<Icon>
				<href>http://maps.google.com/mapfiles/kml/paddle/wht-blank.png</href>
			</Icon>
			<hotSpot x="32" y="1" xunits="pixels" yunits="pixels"/>
		</IconStyle>
		<ListStyle>
			<ItemIcon>
				<href>http://maps.google.com/mapfiles/kml/paddle/wht-blank-lv.png</href>
			</ItemIcon>
		</ListStyle>
	</Style>
	<Style id="sh_wht-blank18">
		<IconStyle>
			<color>ffc8ffff</color>
			<scale>1.3</scale>
			<Icon>
				<href>http://maps.google.com/mapfiles/kml/paddle/wht-blank.png</href>
			</Icon>
			<hotSpot x="32" y="1" xunits="pixels" yunits="pixels"/>
		</IconStyle>
		<ListStyle>
			<ItemIcon>
				<href>http://maps.google.com/mapfiles/kml/paddle/wht-blank-lv.png</href>
			</ItemIcon>
		</ListStyle>
	</Style>
	<Style id="sh_wht-blank190">
		<IconStyle>
			<scale>1.3</scale>
			<Icon>
				<href>http://maps.google.com/mapfiles/kml/paddle/wht-blank.png</href>
			</Icon>
			<hotSpot x="32" y="1" xunits="pixels" yunits="pixels"/>
		</IconStyle>
		<ListStyle>
			<ItemIcon>
				<href>http://maps.google.com/mapfiles/kml/paddle/wht-blank-lv.png</href>
			</ItemIcon>
		</ListStyle>
	</Style>
	<Style id="sn_wht-blank280">
		<IconStyle>
			<scale>1.1</scale>
			<Icon>
				<href>http://maps.google.com/mapfiles/kml/paddle/wht-blank.png</href>
			</Icon>
			<hotSpot x="32" y="1" xunits="pixels" yunits="pixels"/>
		</IconStyle>
		<ListStyle>
			<ItemIcon>
				<href>http://maps.google.com/mapfiles/kml/paddle/wht-blank-lv.png</href>
			</ItemIcon>
		</ListStyle>
	</Style>
	<Style id="sh_wht-blank26">
		<IconStyle>
			<scale>1.3</scale>
			<Icon>
				<href>http://maps.google.com/mapfiles/kml/paddle/wht-blank.png</href>
			</Icon>
			<hotSpot x="32" y="1" xunits="pixels" yunits="pixels"/>
		</IconStyle>
		<ListStyle>
			<ItemIcon>
				<href>http://maps.google.com/mapfiles/kml/paddle/wht-blank-lv.png</href>
			</ItemIcon>
		</ListStyle>
	</Style>
	<Style id="sh_wht-blank22">
		<IconStyle>
			<scale>1.3</scale>
			<Icon>
				<href>http://maps.google.com/mapfiles/kml/paddle/wht-blank.png</href>
			</Icon>
			<hotSpot x="32" y="1" xunits="pixels" yunits="pixels"/>
		</IconStyle>
		<ListStyle>
			<ItemIcon>
				<href>http://maps.google.com/mapfiles/kml/paddle/wht-blank-lv.png</href>
			</ItemIcon>
		</ListStyle>
	</Style>
	<Style id="sn_wht-blank31">
		<IconStyle>
			<scale>1.1</scale>
			<Icon>
				<href>http://maps.google.com/mapfiles/kml/paddle/wht-blank.png</href>
			</Icon>
			<hotSpot x="32" y="1" xunits="pixels" yunits="pixels"/>
		</IconStyle>
		<ListStyle>
			<ItemIcon>
				<href>http://maps.google.com/mapfiles/kml/paddle/wht-blank-lv.png</href>
			</ItemIcon>
		</ListStyle>
	</Style>
	<Style id="sh_wht-blank21">
		<IconStyle>
			<scale>1.3</scale>
			<Icon>
				<href>http://maps.google.com/mapfiles/kml/paddle/wht-blank.png</href>
			</Icon>
			<hotSpot x="32" y="1" xunits="pixels" yunits="pixels"/>
		</IconStyle>
		<ListStyle>
			<ItemIcon>
				<href>http://maps.google.com/mapfiles/kml/paddle/wht-blank-lv.png</href>
			</ItemIcon>
		</ListStyle>
	</Style>
	<Style id="sn_wht-blank9">
		<IconStyle>
			<scale>1.1</scale>
			<Icon>
				<href>http://maps.google.com/mapfiles/kml/paddle/wht-blank.png</href>
			</Icon>
			<hotSpot x="32" y="1" xunits="pixels" yunits="pixels"/>
		</IconStyle>
		<ListStyle>
			<ItemIcon>
				<href>http://maps.google.com/mapfiles/kml/paddle/wht-blank-lv.png</href>
			</ItemIcon>
		</ListStyle>
	</Style>
	<Style id="sh_wht-blank">
		<IconStyle>
			<color>ff00aaff</color>
			<scale>1.3</scale>
			<Icon>
				<href>http://maps.google.com/mapfiles/kml/paddle/wht-blank.png</href>
			</Icon>
			<hotSpot x="32" y="1" xunits="pixels" yunits="pixels"/>
		</IconStyle>
		<ListStyle>
			<ItemIcon>
				<href>http://maps.google.com/mapfiles/kml/paddle/wht-blank-lv.png</href>
			</ItemIcon>
		</ListStyle>
	</Style>
	<Style id="sn_wht-blank28">
		<IconStyle>
			<color>ff00aaff</color>
			<scale>1.1</scale>
			<Icon>
				<href>http://maps.google.com/mapfiles/kml/paddle/wht-blank.png</href>
			</Icon>
			<hotSpot x="32" y="1" xunits="pixels" yunits="pixels"/>
		</IconStyle>
		<ListStyle>
			<ItemIcon>
				<href>http://maps.google.com/mapfiles/kml/paddle/wht-blank-lv.png</href>
			</ItemIcon>
		</ListStyle>
	</Style>
	<Style id="sn_wht-blank210">
		<IconStyle>
			<color>ff00aaff</color>
			<scale>1.1</scale>
			<Icon>
				<href>http://maps.google.com/mapfiles/kml/paddle/wht-blank.png</href>
			</Icon>
			<hotSpot x="32" y="1" xunits="pixels" yunits="pixels"/>
		</IconStyle>
		<ListStyle>
			<ItemIcon>
				<href>http://maps.google.com/mapfiles/kml/paddle/wht-blank-lv.png</href>
			</ItemIcon>
		</ListStyle>
	</Style>
	<StyleMap id="msn_wht-blank">
		<Pair>
			<key>normal</key>
			<styleUrl>#sn_wht-blank2</styleUrl>
		</Pair>
		<Pair>
			<key>highlight</key>
			<styleUrl>#sh_wht-blank</styleUrl>
		</Pair>
	</StyleMap>
	<StyleMap id="msn_wht-blank33">
		<Pair>
			<key>normal</key>
			<styleUrl>#sn_wht-blank80</styleUrl>
		</Pair>
		<Pair>
			<key>highlight</key>
			<styleUrl>#sh_wht-blank250</styleUrl>
		</Pair>
	</StyleMap>
	<StyleMap id="msn_wht-blank6">
		<Pair>
			<key>normal</key>
			<styleUrl>#sn_wht-blank39</styleUrl>
		</Pair>
		<Pair>
			<key>highlight</key>
			<styleUrl>#sh_wht-blank6</styleUrl>
		</Pair>
	</StyleMap>
	<StyleMap id="msn_wht-blank32">
		<Pair>
			<key>normal</key>
			<styleUrl>#sn_wht-blank140</styleUrl>
		</Pair>
		<Pair>
			<key>highlight</key>
			<styleUrl>#sh_wht-blank30</styleUrl>
		</Pair>
	</StyleMap>
	<StyleMap id="m_ylw-pushpin">
		<Pair>
			<key>normal</key>
			<styleUrl>#s_ylw-pushpin</styleUrl>
		</Pair>
		<Pair>
			<key>highlight</key>
			<styleUrl>#s_ylw-pushpin_hl</styleUrl>
		</Pair>
	</StyleMap>
	<Style id="sn_wht-blank60">
		<IconStyle>
			<color>ffc8ffff</color>
			<scale>1.1</scale>
			<Icon>
				<href>http://maps.google.com/mapfiles/kml/paddle/wht-blank.png</href>
			</Icon>
			<hotSpot x="32" y="1" xunits="pixels" yunits="pixels"/>
		</IconStyle>
		<ListStyle>
			<ItemIcon>
				<href>http://maps.google.com/mapfiles/kml/paddle/wht-blank-lv.png</href>
			</ItemIcon>
		</ListStyle>
	</Style>
	<StyleMap id="msn_wht-blank34">
		<Pair>
			<key>normal</key>
			<styleUrl>#sn_wht-blank36</styleUrl>
		</Pair>
		<Pair>
			<key>highlight</key>
			<styleUrl>#sh_wht-blank37</styleUrl>
		</Pair>
	</StyleMap>
	<Style id="sn_wht-blank16">
		<IconStyle>
			<color>ffc8ffff</color>
			<scale>1.1</scale>
			<Icon>
				<href>http://maps.google.com/mapfiles/kml/paddle/wht-blank.png</href>
			</Icon>
			<hotSpot x="32" y="1" xunits="pixels" yunits="pixels"/>
		</IconStyle>
		<ListStyle>
			<ItemIcon>
				<href>http://maps.google.com/mapfiles/kml/paddle/wht-blank-lv.png</href>
			</ItemIcon>
		</ListStyle>
	</Style>
	<StyleMap id="msn_wht-blank0">
		<Pair>
			<key>normal</key>
			<styleUrl>#sn_wht-blank11</styleUrl>
		</Pair>
		<Pair>
			<key>highlight</key>
			<styleUrl>#sh_wht-blank2</styleUrl>
		</Pair>
	</StyleMap>
	<StyleMap id="msn_wht-blank1">
		<Pair>
			<key>normal</key>
			<styleUrl>#sn_wht-blank19</styleUrl>
		</Pair>
		<Pair>
			<key>highlight</key>
			<styleUrl>#sh_wht-blank19</styleUrl>
		</Pair>
	</StyleMap>
	<Style id="sh_wht-blank14">
		<IconStyle>
			<color>ffc8ffff</color>
			<scale>1.3</scale>
			<Icon>
				<href>http://maps.google.com/mapfiles/kml/paddle/wht-blank.png</href>
			</Icon>
			<hotSpot x="32" y="1" xunits="pixels" yunits="pixels"/>
		</IconStyle>
		<ListStyle>
			<ItemIcon>
				<href>http://maps.google.com/mapfiles/kml/paddle/wht-blank-lv.png</href>
			</ItemIcon>
		</ListStyle>
	</Style>
	<Style id="sn_wht-blank36">
		<IconStyle>
			<scale>1.1</scale>
			<Icon>
				<href>http://maps.google.com/mapfiles/kml/paddle/wht-blank.png</href>
			</Icon>
			<hotSpot x="32" y="1" xunits="pixels" yunits="pixels"/>
		</IconStyle>
		<ListStyle>
			<ItemIcon>
				<href>http://maps.google.com/mapfiles/kml/paddle/wht-blank-lv.png</href>
			</ItemIcon>
		</ListStyle>
	</Style>
	<Style id="sh_wht-blank2">
		<IconStyle>
			<scale>1.3</scale>
			<Icon>
				<href>http://maps.google.com/mapfiles/kml/paddle/wht-blank.png</href>
			</Icon>
			<hotSpot x="32" y="1" xunits="pixels" yunits="pixels"/>
		</IconStyle>
		<ListStyle>
			<ItemIcon>
				<href>http://maps.google.com/mapfiles/kml/paddle/wht-blank-lv.png</href>
			</ItemIcon>
		</ListStyle>
	</Style>
	<Style id="sh_wht-blank5">
		<IconStyle>
			<scale>1.3</scale>
			<Icon>
				<href>http://maps.google.com/mapfiles/kml/paddle/wht-blank.png</href>
			</Icon>
			<hotSpot x="32" y="1" xunits="pixels" yunits="pixels"/>
		</IconStyle>
		<ListStyle>
			<ItemIcon>
				<href>http://maps.google.com/mapfiles/kml/paddle/wht-blank-lv.png</href>
			</ItemIcon>
		</ListStyle>
	</Style>
	<Style id="sn_wht-blank5">
		<IconStyle>
			<scale>1.1</scale>
			<Icon>
				<href>http://maps.google.com/mapfiles/kml/paddle/wht-blank.png</href>
			</Icon>
			<hotSpot x="32" y="1" xunits="pixels" yunits="pixels"/>
		</IconStyle>
		<ListStyle>
			<ItemIcon>
				<href>http://maps.google.com/mapfiles/kml/paddle/wht-blank-lv.png</href>
			</ItemIcon>
		</ListStyle>
	</Style>
	<Style id="sh_wht-blank0">
		<IconStyle>
			<color>ff00ffff</color>
			<scale>1.3</scale>
			<Icon>
				<href>http://maps.google.com/mapfiles/kml/paddle/wht-blank.png</href>
			</Icon>
			<hotSpot x="32" y="1" xunits="pixels" yunits="pixels"/>
		</IconStyle>
		<ListStyle>
			<ItemIcon>
				<href>http://maps.google.com/mapfiles/kml/paddle/wht-blank-lv.png</href>
			</ItemIcon>
		</ListStyle>
	</Style>
	<StyleMap id="msn_wht-blank8">
		<Pair>
			<key>normal</key>
			<styleUrl>#sn_wht-blank10</styleUrl>
		</Pair>
		<Pair>
			<key>highlight</key>
			<styleUrl>#sh_wht-blank34</styleUrl>
		</Pair>
	</StyleMap>
	<Style id="s_ylw-pushpin">
		<IconStyle>
			<color>ff00aaff</color>
			<scale>1.1</scale>
			<Icon>
				<href>http://maps.google.com/mapfiles/kml/paddle/wht-blank.png</href>
			</Icon>
			<hotSpot x="32" y="1" xunits="pixels" yunits="pixels"/>
		</IconStyle>
		<ListStyle>
			<ItemIcon>
				<href>http://maps.google.com/mapfiles/kml/paddle/wht-blank-lv.png</href>
			</ItemIcon>
		</ListStyle>
	</Style>
	<Style id="sn_wht-blank140">
		<IconStyle>
			<scale>1.1</scale>
			<Icon>
				<href>http://maps.google.com/mapfiles/kml/paddle/wht-blank.png</href>
			</Icon>
			<hotSpot x="32" y="1" xunits="pixels" yunits="pixels"/>
		</IconStyle>
		<ListStyle>
			<ItemIcon>
				<href>http://maps.google.com/mapfiles/kml/paddle/wht-blank-lv.png</href>
			</ItemIcon>
		</ListStyle>
	</Style>
	<Style id="sn_wht-blank0">
		<IconStyle>
			<scale>1.1</scale>
			<Icon>
				<href>http://maps.google.com/mapfiles/kml/paddle/wht-blank.png</href>
			</Icon>
			<hotSpot x="32" y="1" xunits="pixels" yunits="pixels"/>
		</IconStyle>
		<ListStyle>
			<ItemIcon>
				<href>http://maps.google.com/mapfiles/kml/paddle/wht-blank-lv.png</href>
			</ItemIcon>
		</ListStyle>
	</Style>
	<Style id="sh_wht-blank8">
		<IconStyle>
			<color>ffc8ffff</color>
			<scale>1.3</scale>
			<Icon>
				<href>http://maps.google.com/mapfiles/kml/paddle/wht-blank.png</href>
			</Icon>
			<hotSpot x="32" y="1" xunits="pixels" yunits="pixels"/>
		</IconStyle>
		<ListStyle>
			<ItemIcon>
				<href>http://maps.google.com/mapfiles/kml/paddle/wht-blank-lv.png</href>
			</ItemIcon>
		</ListStyle>
	</Style>
	<Style id="sn_wht-blank00">
		<IconStyle>
			<color>ffc8ffff</color>
			<scale>1.1</scale>
			<Icon>
				<href>http://maps.google.com/mapfiles/kml/paddle/wht-blank.png</href>
			</Icon>
			<hotSpot x="32" y="1" xunits="pixels" yunits="pixels"/>
		</IconStyle>
		<ListStyle>
			<ItemIcon>
				<href>http://maps.google.com/mapfiles/kml/paddle/wht-blank-lv.png</href>
			</ItemIcon>
		</ListStyle>
	</Style>
	<Style id="sh_wht-blank13">
		<IconStyle>
			<color>ff00aaff</color>
			<scale>1.3</scale>
			<Icon>
				<href>http://maps.google.com/mapfiles/kml/paddle/wht-blank.png</href>
			</Icon>
			<hotSpot x="32" y="1" xunits="pixels" yunits="pixels"/>
		</IconStyle>
		<ListStyle>
			<ItemIcon>
				<href>http://maps.google.com/mapfiles/kml/paddle/wht-blank-lv.png</href>
			</ItemIcon>
		</ListStyle>
	</Style>
	<StyleMap id="msn_wht-blank310">
		<Pair>
			<key>normal</key>
			<styleUrl>#sn_wht-blank38</styleUrl>
		</Pair>
		<Pair>
			<key>highlight</key>
			<styleUrl>#sh_wht-blank38</styleUrl>
		</Pair>
	</StyleMap>
	<Style id="sh_wht-blank1">
		<IconStyle>
			<scale>1.3</scale>
			<Icon>
				<href>http://maps.google.com/mapfiles/kml/paddle/wht-blank.png</href>
			</Icon>
			<hotSpot x="32" y="1" xunits="pixels" yunits="pixels"/>
		</IconStyle>
		<ListStyle>
			<ItemIcon>
				<href>http://maps.google.com/mapfiles/kml/paddle/wht-blank-lv.png</href>
			</ItemIcon>
		</ListStyle>
	</Style>
	<Style id="sn_wht-blank37">
		<IconStyle>
			<color>ff00aaff</color>
			<scale>1.1</scale>
			<Icon>
				<href>http://maps.google.com/mapfiles/kml/paddle/wht-blank.png</href>
			</Icon>
			<hotSpot x="32" y="1" xunits="pixels" yunits="pixels"/>
		</IconStyle>
		<ListStyle>
			<ItemIcon>
				<href>http://maps.google.com/mapfiles/kml/paddle/wht-blank-lv.png</href>
			</ItemIcon>
		</ListStyle>
	</Style>
	<Style id="sh_wht-blank23">
		<IconStyle>
			<color>ff00ffff</color>
			<scale>1.3</scale>
			<Icon>
				<href>http://maps.google.com/mapfiles/kml/paddle/wht-blank.png</href>
			</Icon>
			<hotSpot x="32" y="1" xunits="pixels" yunits="pixels"/>
		</IconStyle>
		<ListStyle>
			<ItemIcon>
				<href>http://maps.google.com/mapfiles/kml/paddle/wht-blank-lv.png</href>
			</ItemIcon>
		</ListStyle>
	</Style>
	<StyleMap id="msn_wht-blank17">
		<Pair>
			<key>normal</key>
			<styleUrl>#sn_wht-blank40</styleUrl>
		</Pair>
		<Pair>
			<key>highlight</key>
			<styleUrl>#sh_wht-blank23</styleUrl>
		</Pair>
	</StyleMap>
	<Style id="sn_wht-blank1">
		<IconStyle>
			<color>ff00aaff</color>
			<scale>1.1</scale>
			<Icon>
				<href>http://maps.google.com/mapfiles/kml/paddle/wht-blank.png</href>
			</Icon>
			<hotSpot x="32" y="1" xunits="pixels" yunits="pixels"/>
		</IconStyle>
		<ListStyle>
			<ItemIcon>
				<href>http://maps.google.com/mapfiles/kml/paddle/wht-blank-lv.png</href>
			</ItemIcon>
		</ListStyle>
	</Style>
	<Style id="sn_wht-blank38">
		<IconStyle>
			<color>ff00aaff</color>
			<scale>1.1</scale>
			<Icon>
				<href>http://maps.google.com/mapfiles/kml/paddle/wht-blank.png</href>
			</Icon>
			<hotSpot x="32" y="1" xunits="pixels" yunits="pixels"/>
		</IconStyle>
		<ListStyle>
			<ItemIcon>
				<href>http://maps.google.com/mapfiles/kml/paddle/wht-blank-lv.png</href>
			</ItemIcon>
		</ListStyle>
	</Style>
	<Style id="sn_wht-blank020">
		<IconStyle>
			<color>ff00aaff</color>
			<scale>1.1</scale>
			<Icon>
				<href>http://maps.google.com/mapfiles/kml/paddle/wht-blank.png</href>
			</Icon>
			<hotSpot x="32" y="1" xunits="pixels" yunits="pixels"/>
		</IconStyle>
		<ListStyle>
			<ItemIcon>
				<href>http://maps.google.com/mapfiles/kml/paddle/wht-blank-lv.png</href>
			</ItemIcon>
		</ListStyle>
	</Style>
	<Style id="sn_wht-blank2">
		<IconStyle>
			<color>ff00aaff</color>
			<scale>1.1</scale>
			<Icon>
				<href>http://maps.google.com/mapfiles/kml/paddle/wht-blank.png</href>
			</Icon>
			<hotSpot x="32" y="1" xunits="pixels" yunits="pixels"/>
		</IconStyle>
		<ListStyle>
			<ItemIcon>
				<href>http://maps.google.com/mapfiles/kml/paddle/wht-blank-lv.png</href>
			</ItemIcon>
		</ListStyle>
	</Style>
	<Style id="sn_wht-blank7">
		<IconStyle>
			<color>ffc8ffff</color>
			<scale>1.1</scale>
			<Icon>
				<href>http://maps.google.com/mapfiles/kml/paddle/wht-blank.png</href>
			</Icon>
			<hotSpot x="32" y="1" xunits="pixels" yunits="pixels"/>
		</IconStyle>
		<ListStyle>
			<ItemIcon>
				<href>http://maps.google.com/mapfiles/kml/paddle/wht-blank-lv.png</href>
			</ItemIcon>
		</ListStyle>
	</Style>
	<StyleMap id="msn_wht-blank13">
		<Pair>
			<key>normal</key>
			<styleUrl>#sn_wht-blank24</styleUrl>
		</Pair>
		<Pair>
			<key>highlight</key>
			<styleUrl>#sh_wht-blank40</styleUrl>
		</Pair>
	</StyleMap>
	<Style id="sh_wht-blank29">
		<IconStyle>
			<color>ffc8ffff</color>
			<scale>1.3</scale>
			<Icon>
				<href>http://maps.google.com/mapfiles/kml/paddle/wht-blank.png</href>
			</Icon>
			<hotSpot x="32" y="1" xunits="pixels" yunits="pixels"/>
		</IconStyle>
		<ListStyle>
			<ItemIcon>
				<href>http://maps.google.com/mapfiles/kml/paddle/wht-blank-lv.png</href>
			</ItemIcon>
		</ListStyle>
	</Style>
	<StyleMap id="msn_wht-blank2">
		<Pair>
			<key>normal</key>
			<styleUrl>#sn_wht-blank12</styleUrl>
		</Pair>
		<Pair>
			<key>highlight</key>
			<styleUrl>#sh_wht-blank0</styleUrl>
		</Pair>
	</StyleMap>
	<Style id="sn_wht-blank15">
		<IconStyle>
			<color>ffc8ffff</color>
			<scale>1.1</scale>
			<Icon>
				<href>http://maps.google.com/mapfiles/kml/paddle/wht-blank.png</href>
			</Icon>
			<hotSpot x="32" y="1" xunits="pixels" yunits="pixels"/>
		</IconStyle>
		<ListStyle>
			<ItemIcon>
				<href>http://maps.google.com/mapfiles/kml/paddle/wht-blank-lv.png</href>
			</ItemIcon>
		</ListStyle>
	</Style>
	<Style id="sn_wht-blank3">
		<IconStyle>
			<scale>1.1</scale>
			<Icon>
				<href>http://maps.google.com/mapfiles/kml/paddle/wht-blank.png</href>
			</Icon>
			<hotSpot x="32" y="1" xunits="pixels" yunits="pixels"/>
		</IconStyle>
		<ListStyle>
			<ItemIcon>
				<href>http://maps.google.com/mapfiles/kml/paddle/wht-blank-lv.png</href>
			</ItemIcon>
		</ListStyle>
	</Style>
	<Style id="s_ylw-pushpin_hl0">
		<IconStyle>
			<color>ffc8ffff</color>
			<scale>1.3</scale>
			<Icon>
				<href>http://maps.google.com/mapfiles/kml/paddle/wht-blank.png</href>
			</Icon>
			<hotSpot x="32" y="1" xunits="pixels" yunits="pixels"/>
		</IconStyle>
		<ListStyle>
			<ItemIcon>
				<href>http://maps.google.com/mapfiles/kml/paddle/wht-blank-lv.png</href>
			</ItemIcon>
		</ListStyle>
	</Style>
	<Style id="sn_wht-blank10">
		<IconStyle>
			<scale>1.1</scale>
			<Icon>
				<href>http://maps.google.com/mapfiles/kml/paddle/wht-blank.png</href>
			</Icon>
			<hotSpot x="32" y="1" xunits="pixels" yunits="pixels"/>
		</IconStyle>
		<ListStyle>
			<ItemIcon>
				<href>http://maps.google.com/mapfiles/kml/paddle/wht-blank-lv.png</href>
			</ItemIcon>
		</ListStyle>
	</Style>
	<StyleMap id="msn_wht-blank3">
		<Pair>
			<key>normal</key>
			<styleUrl>#sn_wht-blank5</styleUrl>
		</Pair>
		<Pair>
			<key>highlight</key>
			<styleUrl>#sh_wht-blank7</styleUrl>
		</Pair>
	</StyleMap>
	<StyleMap id="msn_wht-blank39">
		<Pair>
			<key>normal</key>
			<styleUrl>#sn_wht-blank33</styleUrl>
		</Pair>
		<Pair>
			<key>highlight</key>
			<styleUrl>#sh_wht-blank210</styleUrl>
		</Pair>
	</StyleMap>
	<Style id="sn_wht-blank14">
		<IconStyle>
			<scale>1.1</scale>
			<Icon>
				<href>http://maps.google.com/mapfiles/kml/paddle/wht-blank.png</href>
			</Icon>
			<hotSpot x="32" y="1" xunits="pixels" yunits="pixels"/>
		</IconStyle>
		<ListStyle>
			<ItemIcon>
				<href>http://maps.google.com/mapfiles/kml/paddle/wht-blank-lv.png</href>
			</ItemIcon>
		</ListStyle>
	</Style>
	<Style id="sn_wht-blank6">
		<IconStyle>
			<scale>1.1</scale>
			<Icon>
				<href>http://maps.google.com/mapfiles/kml/paddle/wht-blank.png</href>
			</Icon>
			<hotSpot x="32" y="1" xunits="pixels" yunits="pixels"/>
		</IconStyle>
		<ListStyle>
			<ItemIcon>
				<href>http://maps.google.com/mapfiles/kml/paddle/wht-blank-lv.png</href>
			</ItemIcon>
		</ListStyle>
	</Style>
	<Style id="sn_wht-blank4">
		<IconStyle>
			<color>ff00ffff</color>
			<scale>1.1</scale>
			<Icon>
				<href>http://maps.google.com/mapfiles/kml/paddle/wht-blank.png</href>
			</Icon>
			<hotSpot x="32" y="1" xunits="pixels" yunits="pixels"/>
		</IconStyle>
		<ListStyle>
			<ItemIcon>
				<href>http://maps.google.com/mapfiles/kml/paddle/wht-blank-lv.png</href>
			</ItemIcon>
		</ListStyle>
	</Style>
	<Style id="sn_wht-blank8">
		<IconStyle>
			<color>ff00aaff</color>
			<scale>1.1</scale>
			<Icon>
				<href>http://maps.google.com/mapfiles/kml/paddle/wht-blank.png</href>
			</Icon>
			<hotSpot x="32" y="1" xunits="pixels" yunits="pixels"/>
		</IconStyle>
		<ListStyle>
			<ItemIcon>
				<href>http://maps.google.com/mapfiles/kml/paddle/wht-blank-lv.png</href>
			</ItemIcon>
		</ListStyle>
	</Style>
	<Style id="sh_wht-blank30">
		<IconStyle>
			<scale>1.3</scale>
			<Icon>
				<href>http://maps.google.com/mapfiles/kml/paddle/wht-blank.png</href>
			</Icon>
			<hotSpot x="32" y="1" xunits="pixels" yunits="pixels"/>
		</IconStyle>
		<ListStyle>
			<ItemIcon>
				<href>http://maps.google.com/mapfiles/kml/paddle/wht-blank-lv.png</href>
			</ItemIcon>
		</ListStyle>
	</Style>
	<Style id="sn_wht-blank11">
		<IconStyle>
			<scale>1.1</scale>
			<Icon>
				<href>http://maps.google.com/mapfiles/kml/paddle/wht-blank.png</href>
			</Icon>
			<hotSpot x="32" y="1" xunits="pixels" yunits="pixels"/>
		</IconStyle>
		<ListStyle>
			<ItemIcon>
				<href>http://maps.google.com/mapfiles/kml/paddle/wht-blank-lv.png</href>
			</ItemIcon>
		</ListStyle>
	</Style>
	<StyleMap id="msn_wht-blank5">
		<Pair>
			<key>normal</key>
			<styleUrl>#sn_wht-blank15</styleUrl>
		</Pair>
		<Pair>
			<key>highlight</key>
			<styleUrl>#sh_wht-blank1100</styleUrl>
		</Pair>
	</StyleMap>
	<StyleMap id="msn_wht-blank12">
		<Pair>
			<key>normal</key>
			<styleUrl>#sn_wht-blank020</styleUrl>
		</Pair>
		<Pair>
			<key>highlight</key>
			<styleUrl>#sh_wht-blank91</styleUrl>
		</Pair>
	</StyleMap>
	<StyleMap id="msn_wht-blank11">
		<Pair>
			<key>normal</key>
			<styleUrl>#sn_wht-blank130</styleUrl>
		</Pair>
		<Pair>
			<key>highlight</key>
			<styleUrl>#sh_wht-blank100</styleUrl>
		</Pair>
	</StyleMap>
	<StyleMap id="msn_wht-blank00">
		<Pair>
			<key>normal</key>
			<styleUrl>#sn_wht-blank1100</styleUrl>
		</Pair>
		<Pair>
			<key>highlight</key>
			<styleUrl>#sh_wht-blank42</styleUrl>
		</Pair>
	</StyleMap>
	<Style id="sh_wht-blank42">
		<IconStyle>
			<color>ff00aaff</color>
			<scale>1.3</scale>
			<Icon>
				<href>http://maps.google.com/mapfiles/kml/paddle/wht-blank.png</href>
			</Icon>
			<hotSpot x="32" y="1" xunits="pixels" yunits="pixels"/>
		</IconStyle>
		<ListStyle>
			<ItemIcon>
				<href>http://maps.google.com/mapfiles/kml/paddle/wht-blank-lv.png</href>
			</ItemIcon>
		</ListStyle>
	</Style>
	<StyleMap id="msn_wht-blank4">
		<Pair>
			<key>normal</key>
			<styleUrl>#sn_wht-blank17</styleUrl>
		</Pair>
		<Pair>
			<key>highlight</key>
			<styleUrl>#sh_wht-blank25</styleUrl>
		</Pair>
	</StyleMap>
	<StyleMap id="msn_wht-blank24">
		<Pair>
			<key>normal</key>
			<styleUrl>#sn_wht-blank28</styleUrl>
		</Pair>
		<Pair>
			<key>highlight</key>
			<styleUrl>#sh_wht-blank410</styleUrl>
		</Pair>
	</StyleMap>
	<StyleMap id="msn_wht-blank2400">
		<Pair>
			<key>normal</key>
			<styleUrl>#sn_wht-blank21</styleUrl>
		</Pair>
		<Pair>
			<key>highlight</key>
			<styleUrl>#sh_wht-blank24</styleUrl>
		</Pair>
	</StyleMap>
	<Style id="sh_wht-blank40">
		<IconStyle>
			<scale>1.3</scale>
			<Icon>
				<href>http://maps.google.com/mapfiles/kml/paddle/wht-blank.png</href>
			</Icon>
			<hotSpot x="32" y="1" xunits="pixels" yunits="pixels"/>
		</IconStyle>
		<ListStyle>
			<ItemIcon>
				<href>http://maps.google.com/mapfiles/kml/paddle/wht-blank-lv.png</href>
			</ItemIcon>
		</ListStyle>
	</Style>
	<Style id="sn_wht-blank18">
		<IconStyle>
			<scale>1.1</scale>
			<Icon>
				<href>http://maps.google.com/mapfiles/kml/paddle/wht-blank.png</href>
			</Icon>
			<hotSpot x="32" y="1" xunits="pixels" yunits="pixels"/>
		</IconStyle>
		<ListStyle>
			<ItemIcon>
				<href>http://maps.google.com/mapfiles/kml/paddle/wht-blank-lv.png</href>
			</ItemIcon>
		</ListStyle>
	</Style>
	<Style id="sh_wht-blank3">
		<IconStyle>
			<color>ff00aaff</color>
			<scale>1.3</scale>
			<Icon>
				<href>http://maps.google.com/mapfiles/kml/paddle/wht-blank.png</href>
			</Icon>
			<hotSpot x="32" y="1" xunits="pixels" yunits="pixels"/>
		</IconStyle>
		<ListStyle>
			<ItemIcon>
				<href>http://maps.google.com/mapfiles/kml/paddle/wht-blank-lv.png</href>
			</ItemIcon>
		</ListStyle>
	</Style>
	<Style id="sh_wht-blank4">
		<IconStyle>
			<color>ff00aaff</color>
			<scale>1.3</scale>
			<Icon>
				<href>http://maps.google.com/mapfiles/kml/paddle/wht-blank.png</href>
			</Icon>
			<hotSpot x="32" y="1" xunits="pixels" yunits="pixels"/>
		</IconStyle>
		<ListStyle>
			<ItemIcon>
				<href>http://maps.google.com/mapfiles/kml/paddle/wht-blank-lv.png</href>
			</ItemIcon>
		</ListStyle>
	</Style>
	<StyleMap id="msn_wht-blank7">
		<Pair>
			<key>normal</key>
			<styleUrl>#sn_wht-blank3</styleUrl>
		</Pair>
		<Pair>
			<key>highlight</key>
			<styleUrl>#sh_wht-blank12</styleUrl>
		</Pair>
	</StyleMap>
	<StyleMap id="msn_wht-blank9">
		<Pair>
			<key>normal</key>
			<styleUrl>#sn_wht-blank8</styleUrl>
		</Pair>
		<Pair>
			<key>highlight</key>
			<styleUrl>#sh_wht-blank3</styleUrl>
		</Pair>
	</StyleMap>
	<Style id="sh_wht-blank90">
		<IconStyle>
			<color>ffc8ffff</color>
			<scale>1.3</scale>
			<Icon>
				<href>http://maps.google.com/mapfiles/kml/paddle/wht-blank.png</href>
			</Icon>
			<hotSpot x="32" y="1" xunits="pixels" yunits="pixels"/>
		</IconStyle>
		<ListStyle>
			<ItemIcon>
				<href>http://maps.google.com/mapfiles/kml/paddle/wht-blank-lv.png</href>
			</ItemIcon>
		</ListStyle>
	</Style>
	<Style id="sh_wht-blank70">
		<IconStyle>
			<scale>1.3</scale>
			<Icon>
				<href>http://maps.google.com/mapfiles/kml/paddle/wht-blank.png</href>
			</Icon>
			<hotSpot x="32" y="1" xunits="pixels" yunits="pixels"/>
		</IconStyle>
		<ListStyle>
			<ItemIcon>
				<href>http://maps.google.com/mapfiles/kml/paddle/wht-blank-lv.png</href>
			</ItemIcon>
		</ListStyle>
	</Style>
	<StyleMap id="msn_wht-blank100">
		<Pair>
			<key>normal</key>
			<styleUrl>#sn_wht-blank90</styleUrl>
		</Pair>
		<Pair>
			<key>highlight</key>
			<styleUrl>#sh_wht-blank160</styleUrl>
		</Pair>
	</StyleMap>
	<StyleMap id="msn_wht-blank22">
		<Pair>
			<key>normal</key>
			<styleUrl>#sn_wht-blank27</styleUrl>
		</Pair>
		<Pair>
			<key>highlight</key>
			<styleUrl>#sh_wht-blank110</styleUrl>
		</Pair>
	</StyleMap>
	<StyleMap id="msn_wht-blank15">
		<Pair>
			<key>normal</key>
			<styleUrl>#sn_wht-blank01</styleUrl>
		</Pair>
		<Pair>
			<key>highlight</key>
			<styleUrl>#sh_wht-blank20</styleUrl>
		</Pair>
	</StyleMap>
	<Style id="sh_wht-blank24">
		<IconStyle>
			<scale>1.3</scale>
			<Icon>
				<href>http://maps.google.com/mapfiles/kml/paddle/wht-blank.png</href>
			</Icon>
			<hotSpot x="32" y="1" xunits="pixels" yunits="pixels"/>
		</IconStyle>
		<ListStyle>
			<ItemIcon>
				<href>http://maps.google.com/mapfiles/kml/paddle/wht-blank-lv.png</href>
			</ItemIcon>
		</ListStyle>
	</Style>
	<Style id="sn_wht-blank34">
		<IconStyle>
			<color>ffc8ffff</color>
			<scale>1.1</scale>
			<Icon>
				<href>http://maps.google.com/mapfiles/kml/paddle/wht-blank.png</href>
			</Icon>
			<hotSpot x="32" y="1" xunits="pixels" yunits="pixels"/>
		</IconStyle>
		<ListStyle>
			<ItemIcon>
				<href>http://maps.google.com/mapfiles/kml/paddle/wht-blank-lv.png</href>
			</ItemIcon>
		</ListStyle>
	</Style>
	<Style id="sh_wht-blank110">
		<IconStyle>
			<scale>1.3</scale>
			<Icon>
				<href>http://maps.google.com/mapfiles/kml/paddle/wht-blank.png</href>
			</Icon>
			<hotSpot x="32" y="1" xunits="pixels" yunits="pixels"/>
		</IconStyle>
		<ListStyle>
			<ItemIcon>
				<href>http://maps.google.com/mapfiles/kml/paddle/wht-blank-lv.png</href>
			</ItemIcon>
		</ListStyle>
	</Style>
	<StyleMap id="msn_wht-blank14">
		<Pair>
			<key>normal</key>
			<styleUrl>#sn_wht-blank29</styleUrl>
		</Pair>
		<Pair>
			<key>highlight</key>
			<styleUrl>#sh_wht-blank33</styleUrl>
		</Pair>
	</StyleMap>
	<Style id="sn_wht-blank39">
		<IconStyle>
			<color>ff00ffff</color>
			<scale>1.1</scale>
			<Icon>
				<href>http://maps.google.com/mapfiles/kml/paddle/wht-blank.png</href>
			</Icon>
			<hotSpot x="32" y="1" xunits="pixels" yunits="pixels"/>
		</IconStyle>
		<ListStyle>
			<ItemIcon>
				<href>http://maps.google.com/mapfiles/kml/paddle/wht-blank-lv.png</href>
			</ItemIcon>
		</ListStyle>
	</Style>
	<Style id="sh_wht-blank7">
		<IconStyle>
			<scale>1.3</scale>
			<Icon>
				<href>http://maps.google.com/mapfiles/kml/paddle/wht-blank.png</href>
			</Icon>
			<hotSpot x="32" y="1" xunits="pixels" yunits="pixels"/>
		</IconStyle>
		<ListStyle>
			<ItemIcon>
				<href>http://maps.google.com/mapfiles/kml/paddle/wht-blank-lv.png</href>
			</ItemIcon>
		</ListStyle>
	</Style>
	<Style id="sn_wht-blank12">
		<IconStyle>
			<color>ff00ffff</color>
			<scale>1.1</scale>
			<Icon>
				<href>http://maps.google.com/mapfiles/kml/paddle/wht-blank.png</href>
			</Icon>
			<hotSpot x="32" y="1" xunits="pixels" yunits="pixels"/>
		</IconStyle>
		<ListStyle>
			<ItemIcon>
				<href>http://maps.google.com/mapfiles/kml/paddle/wht-blank-lv.png</href>
			</ItemIcon>
		</ListStyle>
	</Style>
	<Style id="sn_wht-blank310">
		<IconStyle>
			<scale>1.1</scale>
			<Icon>
				<href>http://maps.google.com/mapfiles/kml/paddle/wht-blank.png</href>
			</Icon>
			<hotSpot x="32" y="1" xunits="pixels" yunits="pixels"/>
		</IconStyle>
		<ListStyle>
			<ItemIcon>
				<href>http://maps.google.com/mapfiles/kml/paddle/wht-blank-lv.png</href>
			</ItemIcon>
		</ListStyle>
	</Style>
	<Style id="sn_wht-blank40">
		<IconStyle>
			<color>ff00ffff</color>
			<scale>1.1</scale>
			<Icon>
				<href>http://maps.google.com/mapfiles/kml/paddle/wht-blank.png</href>
			</Icon>
			<hotSpot x="32" y="1" xunits="pixels" yunits="pixels"/>
		</IconStyle>
		<ListStyle>
			<ItemIcon>
				<href>http://maps.google.com/mapfiles/kml/paddle/wht-blank-lv.png</href>
			</ItemIcon>
		</ListStyle>
	</Style>
	<StyleMap id="msn_wht-blank20">
		<Pair>
			<key>normal</key>
			<styleUrl>#sn_wht-blank22</styleUrl>
		</Pair>
		<Pair>
			<key>highlight</key>
			<styleUrl>#sh_wht-blank28</styleUrl>
		</Pair>
	</StyleMap>
	<Style id="sn_wht-blank13">
		<IconStyle>
			<color>ff00aaff</color>
			<scale>1.1</scale>
			<Icon>
				<href>http://maps.google.com/mapfiles/kml/paddle/wht-blank.png</href>
			</Icon>
			<hotSpot x="32" y="1" xunits="pixels" yunits="pixels"/>
		</IconStyle>
		<ListStyle>
			<ItemIcon>
				<href>http://maps.google.com/mapfiles/kml/paddle/wht-blank-lv.png</href>
			</ItemIcon>
		</ListStyle>
	</Style>
	<Style id="sh_wht-blank00">
		<IconStyle>
			<color>ff00aaff</color>
			<scale>1.3</scale>
			<Icon>
				<href>http://maps.google.com/mapfiles/kml/paddle/wht-blank.png</href>
			</Icon>
			<hotSpot x="32" y="1" xunits="pixels" yunits="pixels"/>
		</IconStyle>
		<ListStyle>
			<ItemIcon>
				<href>http://maps.google.com/mapfiles/kml/paddle/wht-blank-lv.png</href>
			</ItemIcon>
		</ListStyle>
	</Style>
	<Style id="sn_wht-blank21">
		<IconStyle>
			<scale>1.1</scale>
			<Icon>
				<href>http://maps.google.com/mapfiles/kml/paddle/wht-blank.png</href>
			</Icon>
			<hotSpot x="32" y="1" xunits="pixels" yunits="pixels"/>
		</IconStyle>
		<ListStyle>
			<ItemIcon>
				<href>http://maps.google.com/mapfiles/kml/paddle/wht-blank-lv.png</href>
			</ItemIcon>
		</ListStyle>
	</Style>
	<Style id="sh_wht-blank9">
		<IconStyle>
			<color>ff00aaff</color>
			<scale>1.3</scale>
			<Icon>
				<href>http://maps.google.com/mapfiles/kml/paddle/wht-blank.png</href>
			</Icon>
			<hotSpot x="32" y="1" xunits="pixels" yunits="pixels"/>
		</IconStyle>
		<ListStyle>
			<ItemIcon>
				<href>http://maps.google.com/mapfiles/kml/paddle/wht-blank-lv.png</href>
			</ItemIcon>
		</ListStyle>
	</Style>
	<Style id="sn_wht-blank110">
		<IconStyle>
			<color>ffc8ffff</color>
			<scale>1.1</scale>
			<Icon>
				<href>http://maps.google.com/mapfiles/kml/paddle/wht-blank.png</href>
			</Icon>
			<hotSpot x="32" y="1" xunits="pixels" yunits="pixels"/>
		</IconStyle>
		<ListStyle>
			<ItemIcon>
				<href>http://maps.google.com/mapfiles/kml/paddle/wht-blank-lv.png</href>
			</ItemIcon>
		</ListStyle>
	</Style>
	<Style id="sn_wht-blank1100">
		<IconStyle>
			<color>ff00aaff</color>
			<scale>1.1</scale>
			<Icon>
				<href>http://maps.google.com/mapfiles/kml/paddle/wht-blank.png</href>
			</Icon>
			<hotSpot x="32" y="1" xunits="pixels" yunits="pixels"/>
		</IconStyle>
		<ListStyle>
			<ItemIcon>
				<href>http://maps.google.com/mapfiles/kml/paddle/wht-blank-lv.png</href>
			</ItemIcon>
		</ListStyle>
	</Style>
	<Style id="sn_wht-blank25">
		<IconStyle>
			<color>ff00ffff</color>
			<scale>1.1</scale>
			<Icon>
				<href>http://maps.google.com/mapfiles/kml/paddle/wht-blank.png</href>
			</Icon>
			<hotSpot x="32" y="1" xunits="pixels" yunits="pixels"/>
		</IconStyle>
		<ListStyle>
			<ItemIcon>
				<href>http://maps.google.com/mapfiles/kml/paddle/wht-blank-lv.png</href>
			</ItemIcon>
		</ListStyle>
	</Style>
	<Style id="sn_wht-blank24">
		<IconStyle>
			<scale>1.1</scale>
			<Icon>
				<href>http://maps.google.com/mapfiles/kml/paddle/wht-blank.png</href>
			</Icon>
			<hotSpot x="32" y="1" xunits="pixels" yunits="pixels"/>
		</IconStyle>
		<ListStyle>
			<ItemIcon>
				<href>http://maps.google.com/mapfiles/kml/paddle/wht-blank-lv.png</href>
			</ItemIcon>
		</ListStyle>
	</Style>
	<Style id="sn_wht-blank27">
		<IconStyle>
			<scale>1.1</scale>
			<Icon>
				<href>http://maps.google.com/mapfiles/kml/paddle/wht-blank.png</href>
			</Icon>
			<hotSpot x="32" y="1" xunits="pixels" yunits="pixels"/>
		</IconStyle>
		<ListStyle>
			<ItemIcon>
				<href>http://maps.google.com/mapfiles/kml/paddle/wht-blank-lv.png</href>
			</ItemIcon>
		</ListStyle>
	</Style>
	<StyleMap id="msn_wht-blank120">
		<Pair>
			<key>normal</key>
			<styleUrl>#sn_wht-blank210</styleUrl>
		</Pair>
		<Pair>
			<key>highlight</key>
			<styleUrl>#sh_wht-blank13</styleUrl>
		</Pair>
	</StyleMap>
	<Style id="sh_wht-blank17">
		<IconStyle>
			<scale>1.3</scale>
			<Icon>
				<href>http://maps.google.com/mapfiles/kml/paddle/wht-blank.png</href>
			</Icon>
			<hotSpot x="32" y="1" xunits="pixels" yunits="pixels"/>
		</IconStyle>
		<ListStyle>
			<ItemIcon>
				<href>http://maps.google.com/mapfiles/kml/paddle/wht-blank-lv.png</href>
			</ItemIcon>
		</ListStyle>
	</Style>
	<Style id="sh_wht-blank10">
		<IconStyle>
			<color>ff00aaff</color>
			<scale>1.3</scale>
			<Icon>
				<href>http://maps.google.com/mapfiles/kml/paddle/wht-blank.png</href>
			</Icon>
			<hotSpot x="32" y="1" xunits="pixels" yunits="pixels"/>
		</IconStyle>
		<ListStyle>
			<ItemIcon>
				<href>http://maps.google.com/mapfiles/kml/paddle/wht-blank-lv.png</href>
			</ItemIcon>
		</ListStyle>
	</Style>
	<StyleMap id="msn_wht-blank1000">
		<Pair>
			<key>normal</key>
			<styleUrl>#sn_wht-blank9</styleUrl>
		</Pair>
		<Pair>
			<key>highlight</key>
			<styleUrl>#sh_wht-blank16</styleUrl>
		</Pair>
	</StyleMap>
	<Style id="sn_wht-blank400">
		<IconStyle>
			<scale>1.1</scale>
			<Icon>
				<href>http://maps.google.com/mapfiles/kml/paddle/wht-blank.png</href>
			</Icon>
			<hotSpot x="32" y="1" xunits="pixels" yunits="pixels"/>
		</IconStyle>
		<ListStyle>
			<ItemIcon>
				<href>http://maps.google.com/mapfiles/kml/paddle/wht-blank-lv.png</href>
			</ItemIcon>
		</ListStyle>
	</Style>
	<StyleMap id="msn_wht-blank29">
		<Pair>
			<key>normal</key>
			<styleUrl>#sn_wht-blank7</styleUrl>
		</Pair>
		<Pair>
			<key>highlight</key>
			<styleUrl>#sh_wht-blank90</styleUrl>
		</Pair>
	</StyleMap>
	<Style id="sh_wht-blank11">
		<IconStyle>
			<color>ff00ffff</color>
			<scale>1.3</scale>
			<Icon>
				<href>http://maps.google.com/mapfiles/kml/paddle/wht-blank.png</href>
			</Icon>
			<hotSpot x="32" y="1" xunits="pixels" yunits="pixels"/>
		</IconStyle>
		<ListStyle>
			<ItemIcon>
				<href>http://maps.google.com/mapfiles/kml/paddle/wht-blank-lv.png</href>
			</ItemIcon>
		</ListStyle>
	</Style>
	<Style id="sh_wht-blank01">
		<IconStyle>
			<scale>1.3</scale>
			<Icon>
				<href>http://maps.google.com/mapfiles/kml/paddle/wht-blank.png</href>
			</Icon>
			<hotSpot x="32" y="1" xunits="pixels" yunits="pixels"/>
		</IconStyle>
		<ListStyle>
			<ItemIcon>
				<href>http://maps.google.com/mapfiles/kml/paddle/wht-blank-lv.png</href>
			</ItemIcon>
		</ListStyle>
	</Style>
	<StyleMap id="msn_wht-blank320">
		<Pair>
			<key>normal</key>
			<styleUrl>#sn_wht-blank14</styleUrl>
		</Pair>
		<Pair>
			<key>highlight</key>
			<styleUrl>#sh_wht-blank300</styleUrl>
		</Pair>
	</StyleMap>
	<Style id="sn_wht-blank120">
		<IconStyle>
			<color>ffc8ffff</color>
			<scale>1.1</scale>
			<Icon>
				<href>http://maps.google.com/mapfiles/kml/paddle/wht-blank.png</href>
			</Icon>
			<hotSpot x="32" y="1" xunits="pixels" yunits="pixels"/>
		</IconStyle>
		<ListStyle>
			<ItemIcon>
				<href>http://maps.google.com/mapfiles/kml/paddle/wht-blank-lv.png</href>
			</ItemIcon>
		</ListStyle>
	</Style>
	<Style id="sh_wht-blank12">
		<IconStyle>
			<scale>1.3</scale>
			<Icon>
				<href>http://maps.google.com/mapfiles/kml/paddle/wht-blank.png</href>
			</Icon>
			<hotSpot x="32" y="1" xunits="pixels" yunits="pixels"/>
		</IconStyle>
		<ListStyle>
			<ItemIcon>
				<href>http://maps.google.com/mapfiles/kml/paddle/wht-blank-lv.png</href>
			</ItemIcon>
		</ListStyle>
	</Style>
	<Style id="sh_wht-blank33">
		<IconStyle>
			<color>ff00aaff</color>
			<scale>1.3</scale>
			<Icon>
				<href>http://maps.google.com/mapfiles/kml/paddle/wht-blank.png</href>
			</Icon>
			<hotSpot x="32" y="1" xunits="pixels" yunits="pixels"/>
		</IconStyle>
		<ListStyle>
			<ItemIcon>
				<href>http://maps.google.com/mapfiles/kml/paddle/wht-blank-lv.png</href>
			</ItemIcon>
		</ListStyle>
	</Style>
	<Style id="sh_wht-blank28">
		<IconStyle>
			<color>ffc8ffff</color>
			<scale>1.3</scale>
			<Icon>
				<href>http://maps.google.com/mapfiles/kml/paddle/wht-blank.png</href>
			</Icon>
			<hotSpot x="32" y="1" xunits="pixels" yunits="pixels"/>
		</IconStyle>
		<ListStyle>
			<ItemIcon>
				<href>http://maps.google.com/mapfiles/kml/paddle/wht-blank-lv.png</href>
			</ItemIcon>
		</ListStyle>
	</Style>
	<StyleMap id="msn_wht-blank020">
		<Pair>
			<key>normal</key>
			<styleUrl>#sn_wht-blank25</styleUrl>
		</Pair>
		<Pair>
			<key>highlight</key>
			<styleUrl>#sh_wht-blank11</styleUrl>
		</Pair>
	</StyleMap>
	<Style id="sh_wht-blank211">
		<IconStyle>
			<color>ffc8ffff</color>
			<scale>1.3</scale>
			<Icon>
				<href>http://maps.google.com/mapfiles/kml/paddle/wht-blank.png</href>
			</Icon>
			<hotSpot x="32" y="1" xunits="pixels" yunits="pixels"/>
		</IconStyle>
		<ListStyle>
			<ItemIcon>
				<href>http://maps.google.com/mapfiles/kml/paddle/wht-blank-lv.png</href>
			</ItemIcon>
		</ListStyle>
	</Style>
	<Style id="sn_wht-blank20">
		<IconStyle>
			<scale>1.1</scale>
			<Icon>
				<href>http://maps.google.com/mapfiles/kml/paddle/wht-blank.png</href>
			</Icon>
			<hotSpot x="32" y="1" xunits="pixels" yunits="pixels"/>
		</IconStyle>
		<ListStyle>
			<ItemIcon>
				<href>http://maps.google.com/mapfiles/kml/paddle/wht-blank-lv.png</href>
			</ItemIcon>
		</ListStyle>
	</Style>
	<Style id="sn_wht-blank17">
		<IconStyle>
			<scale>1.1</scale>
			<Icon>
				<href>http://maps.google.com/mapfiles/kml/paddle/wht-blank.png</href>
			</Icon>
			<hotSpot x="32" y="1" xunits="pixels" yunits="pixels"/>
		</IconStyle>
		<ListStyle>
			<ItemIcon>
				<href>http://maps.google.com/mapfiles/kml/paddle/wht-blank-lv.png</href>
			</ItemIcon>
		</ListStyle>
	</Style>
	<Style id="sh_wht-blank1100">
		<IconStyle>
			<color>ffc8ffff</color>
			<scale>1.3</scale>
			<Icon>
				<href>http://maps.google.com/mapfiles/kml/paddle/wht-blank.png</href>
			</Icon>
			<hotSpot x="32" y="1" xunits="pixels" yunits="pixels"/>
		</IconStyle>
		<ListStyle>
			<ItemIcon>
				<href>http://maps.google.com/mapfiles/kml/paddle/wht-blank-lv.png</href>
			</ItemIcon>
		</ListStyle>
	</Style>
	<Style id="sn_wht-blank130">
		<IconStyle>
			<color>ffc8ffff</color>
			<scale>1.1</scale>
			<Icon>
				<href>http://maps.google.com/mapfiles/kml/paddle/wht-blank.png</href>
			</Icon>
			<hotSpot x="32" y="1" xunits="pixels" yunits="pixels"/>
		</IconStyle>
		<ListStyle>
			<ItemIcon>
				<href>http://maps.google.com/mapfiles/kml/paddle/wht-blank-lv.png</href>
			</ItemIcon>
		</ListStyle>
	</Style>
	<Style id="sh_wht-blank160">
		<IconStyle>
			<scale>1.3</scale>
			<Icon>
				<href>http://maps.google.com/mapfiles/kml/paddle/wht-blank.png</href>
			</Icon>
			<hotSpot x="32" y="1" xunits="pixels" yunits="pixels"/>
		</IconStyle>
		<ListStyle>
			<ItemIcon>
				<href>http://maps.google.com/mapfiles/kml/paddle/wht-blank-lv.png</href>
			</ItemIcon>
		</ListStyle>
	</Style>
	<StyleMap id="msn_wht-blank26">
		<Pair>
			<key>normal</key>
			<styleUrl>#sn_wht-blank30</styleUrl>
		</Pair>
		<Pair>
			<key>highlight</key>
			<styleUrl>#sh_wht-blank01</styleUrl>
		</Pair>
	</StyleMap>
	<Style id="sh_wht-blank20">
		<IconStyle>
			<color>ff00ffff</color>
			<scale>1.3</scale>
			<Icon>
				<href>http://maps.google.com/mapfiles/kml/paddle/wht-blank.png</href>
			</Icon>
			<hotSpot x="32" y="1" xunits="pixels" yunits="pixels"/>
		</IconStyle>
		<ListStyle>
			<ItemIcon>
				<href>http://maps.google.com/mapfiles/kml/paddle/wht-blank-lv.png</href>
			</ItemIcon>
		</ListStyle>
	</Style>
	<Style id="sn_wht-blank35">
		<IconStyle>
			<scale>1.1</scale>
			<Icon>
				<href>http://maps.google.com/mapfiles/kml/paddle/wht-blank.png</href>
			</Icon>
			<hotSpot x="32" y="1" xunits="pixels" yunits="pixels"/>
		</IconStyle>
		<ListStyle>
			<ItemIcon>
				<href>http://maps.google.com/mapfiles/kml/paddle/wht-blank-lv.png</href>
			</ItemIcon>
		</ListStyle>
	</Style>
	<Style id="sn_wht-blank32">
		<IconStyle>
			<scale>1.1</scale>
			<Icon>
				<href>http://maps.google.com/mapfiles/kml/paddle/wht-blank.png</href>
			</Icon>
			<hotSpot x="32" y="1" xunits="pixels" yunits="pixels"/>
		</IconStyle>
		<ListStyle>
			<ItemIcon>
				<href>http://maps.google.com/mapfiles/kml/paddle/wht-blank-lv.png</href>
			</ItemIcon>
		</ListStyle>
	</Style>
	<StyleMap id="msn_wht-blank01">
		<Pair>
			<key>normal</key>
			<styleUrl>#sn_wht-blank110</styleUrl>
		</Pair>
		<Pair>
			<key>highlight</key>
			<styleUrl>#sh_wht-blank29</styleUrl>
		</Pair>
	</StyleMap>
	<Style id="s_ylw-pushpin_hl">
		<IconStyle>
			<color>ff00aaff</color>
			<scale>1.3</scale>
			<Icon>
				<href>http://maps.google.com/mapfiles/kml/paddle/wht-blank.png</href>
			</Icon>
			<hotSpot x="32" y="1" xunits="pixels" yunits="pixels"/>
		</IconStyle>
		<ListStyle>
			<ItemIcon>
				<href>http://maps.google.com/mapfiles/kml/paddle/wht-blank-lv.png</href>
			</ItemIcon>
		</ListStyle>
	</Style>
	<Style id="sh_wht-blank31">
		<IconStyle>
			<scale>1.3</scale>
			<Icon>
				<href>http://maps.google.com/mapfiles/kml/paddle/wht-blank.png</href>
			</Icon>
			<hotSpot x="32" y="1" xunits="pixels" yunits="pixels"/>
		</IconStyle>
		<ListStyle>
			<ItemIcon>
				<href>http://maps.google.com/mapfiles/kml/paddle/wht-blank-lv.png</href>
			</ItemIcon>
		</ListStyle>
	</Style>
	<StyleMap id="msn_wht-blank38">
		<Pair>
			<key>normal</key>
			<styleUrl>#sn_wht-blank37</styleUrl>
		</Pair>
		<Pair>
			<key>highlight</key>
			<styleUrl>#sh_wht-blank00</styleUrl>
		</Pair>
	</StyleMap>
	<Style id="sh_wht-blank34">
		<IconStyle>
			<scale>1.3</scale>
			<Icon>
				<href>http://maps.google.com/mapfiles/kml/paddle/wht-blank.png</href>
			</Icon>
			<hotSpot x="32" y="1" xunits="pixels" yunits="pixels"/>
		</IconStyle>
		<ListStyle>
			<ItemIcon>
				<href>http://maps.google.com/mapfiles/kml/paddle/wht-blank-lv.png</href>
			</ItemIcon>
		</ListStyle>
	</Style>
	<Style id="sn_wht-blank30">
		<IconStyle>
			<scale>1.1</scale>
			<Icon>
				<href>http://maps.google.com/mapfiles/kml/paddle/wht-blank.png</href>
			</Icon>
			<hotSpot x="32" y="1" xunits="pixels" yunits="pixels"/>
		</IconStyle>
		<ListStyle>
			<ItemIcon>
				<href>http://maps.google.com/mapfiles/kml/paddle/wht-blank-lv.png</href>
			</ItemIcon>
		</ListStyle>
	</Style>
	<StyleMap id="msn_wht-blank21">
		<Pair>
			<key>normal</key>
			<styleUrl>#sn_wht-blank00</styleUrl>
		</Pair>
		<Pair>
			<key>highlight</key>
			<styleUrl>#sh_wht-blank8</styleUrl>
		</Pair>
	</StyleMap>
	<Style id="sh_wht-blank15">
		<IconStyle>
			<color>ff00ffff</color>
			<scale>1.3</scale>
			<Icon>
				<href>http://maps.google.com/mapfiles/kml/paddle/wht-blank.png</href>
			</Icon>
			<hotSpot x="32" y="1" xunits="pixels" yunits="pixels"/>
		</IconStyle>
		<ListStyle>
			<ItemIcon>
				<href>http://maps.google.com/mapfiles/kml/paddle/wht-blank-lv.png</href>
			</ItemIcon>
		</ListStyle>
	</Style>
	<Style id="sh_wht-blank41">
		<IconStyle>
			<scale>1.3</scale>
			<Icon>
				<href>http://maps.google.com/mapfiles/kml/paddle/wht-blank.png</href>
			</Icon>
			<hotSpot x="32" y="1" xunits="pixels" yunits="pixels"/>
		</IconStyle>
		<ListStyle>
			<ItemIcon>
				<href>http://maps.google.com/mapfiles/kml/paddle/wht-blank-lv.png</href>
			</ItemIcon>
		</ListStyle>
	</Style>
	<StyleMap id="msn_wht-blank10">
		<Pair>
			<key>normal</key>
			<styleUrl>#sn_wht-blank4</styleUrl>
		</Pair>
		<Pair>
			<key>highlight</key>
			<styleUrl>#sh_wht-blank15</styleUrl>
		</Pair>
	</StyleMap>
	<Style id="sh_wht-blank210">
		<IconStyle>
			<scale>1.3</scale>
			<Icon>
				<href>http://maps.google.com/mapfiles/kml/paddle/wht-blank.png</href>
			</Icon>
			<hotSpot x="32" y="1" xunits="pixels" yunits="pixels"/>
		</IconStyle>
		<ListStyle>
			<ItemIcon>
				<href>http://maps.google.com/mapfiles/kml/paddle/wht-blank-lv.png</href>
			</ItemIcon>
		</ListStyle>
	</Style>
	<StyleMap id="msn_wht-blank18">
		<Pair>
			<key>normal</key>
			<styleUrl>#sn_wht-blank1</styleUrl>
		</Pair>
		<Pair>
			<key>highlight</key>
			<styleUrl>#sh_wht-blank9</styleUrl>
		</Pair>
	</StyleMap>
	<Style id="sn_wht-blank80">
		<IconStyle>
			<scale>1.1</scale>
			<Icon>
				<href>http://maps.google.com/mapfiles/kml/paddle/wht-blank.png</href>
			</Icon>
			<hotSpot x="32" y="1" xunits="pixels" yunits="pixels"/>
		</IconStyle>
		<ListStyle>
			<ItemIcon>
				<href>http://maps.google.com/mapfiles/kml/paddle/wht-blank-lv.png</href>
			</ItemIcon>
		</ListStyle>
	</Style>
	<Style id="sh_wht-blank19">
		<IconStyle>
			<color>ff0055ff</color>
			<scale>1.3</scale>
			<Icon>
				<href>http://maps.google.com/mapfiles/kml/paddle/wht-blank.png</href>
			</Icon>
			<hotSpot x="32" y="1" xunits="pixels" yunits="pixels"/>
		</IconStyle>
		<ListStyle>
			<ItemIcon>
				<href>http://maps.google.com/mapfiles/kml/paddle/wht-blank-lv.png</href>
			</ItemIcon>
		</ListStyle>
	</Style>
	<Style id="sh_wht-blank111">
		<IconStyle>
			<color>ff00aaff</color>
			<scale>1.3</scale>
			<Icon>
				<href>http://maps.google.com/mapfiles/kml/paddle/wht-blank.png</href>
			</Icon>
			<hotSpot x="32" y="1" xunits="pixels" yunits="pixels"/>
		</IconStyle>
		<ListStyle>
			<ItemIcon>
				<href>http://maps.google.com/mapfiles/kml/paddle/wht-blank-lv.png</href>
			</ItemIcon>
		</ListStyle>
	</Style>
	<Style id="sh_wht-blank100">
		<IconStyle>
			<color>ffc8ffff</color>
			<scale>1.3</scale>
			<Icon>
				<href>http://maps.google.com/mapfiles/kml/paddle/wht-blank.png</href>
			</Icon>
			<hotSpot x="32" y="1" xunits="pixels" yunits="pixels"/>
		</IconStyle>
		<ListStyle>
			<ItemIcon>
				<href>http://maps.google.com/mapfiles/kml/paddle/wht-blank-lv.png</href>
			</ItemIcon>
		</ListStyle>
	</Style>
	<StyleMap id="msn_wht-blank23">
		<Pair>
			<key>normal</key>
			<styleUrl>#sn_wht-blank16</styleUrl>
		</Pair>
		<Pair>
			<key>highlight</key>
			<styleUrl>#sh_wht-blank211</styleUrl>
		</Pair>
	</StyleMap>
	<Style id="sh_wht-blank300">
		<IconStyle>
			<scale>1.3</scale>
			<Icon>
				<href>http://maps.google.com/mapfiles/kml/paddle/wht-blank.png</href>
			</Icon>
			<hotSpot x="32" y="1" xunits="pixels" yunits="pixels"/>
		</IconStyle>
		<ListStyle>
			<ItemIcon>
				<href>http://maps.google.com/mapfiles/kml/paddle/wht-blank-lv.png</href>
			</ItemIcon>
		</ListStyle>
	</Style>
	<Style id="sh_wht-blank25">
		<IconStyle>
			<scale>1.3</scale>
			<Icon>
				<href>http://maps.google.com/mapfiles/kml/paddle/wht-blank.png</href>
			</Icon>
			<hotSpot x="32" y="1" xunits="pixels" yunits="pixels"/>
		</IconStyle>
		<ListStyle>
			<ItemIcon>
				<href>http://maps.google.com/mapfiles/kml/paddle/wht-blank-lv.png</href>
			</ItemIcon>
		</ListStyle>
	</Style>
	<Style id="sn_wht-blank90">
		<IconStyle>
			<scale>1.1</scale>
			<Icon>
				<href>http://maps.google.com/mapfiles/kml/paddle/wht-blank.png</href>
			</Icon>
			<hotSpot x="32" y="1" xunits="pixels" yunits="pixels"/>
		</IconStyle>
		<ListStyle>
			<ItemIcon>
				<href>http://maps.google.com/mapfiles/kml/paddle/wht-blank-lv.png</href>
			</ItemIcon>
		</ListStyle>
	</Style>
	<StyleMap id="msn_wht-blank19">
		<Pair>
			<key>normal</key>
			<styleUrl>#sn_wht-blank6</styleUrl>
		</Pair>
		<Pair>
			<key>highlight</key>
			<styleUrl>#sh_wht-blank41</styleUrl>
		</Pair>
	</StyleMap>
	<StyleMap id="msn_wht-blank240">
		<Pair>
			<key>normal</key>
			<styleUrl>#sn_wht-blank18</styleUrl>
		</Pair>
		<Pair>
			<key>highlight</key>
			<styleUrl>#sh_wht-blank26</styleUrl>
		</Pair>
	</StyleMap>
	<StyleMap id="msn_wht-blank40">
		<Pair>
			<key>normal</key>
			<styleUrl>#sn_wht-blank34</styleUrl>
		</Pair>
		<Pair>
			<key>highlight</key>
			<styleUrl>#sh_wht-blank36</styleUrl>
		</Pair>
	</StyleMap>
	<StyleMap id="msn_wht-blank70">
		<Pair>
			<key>normal</key>
			<styleUrl>#sn_wht-blank32</styleUrl>
		</Pair>
		<Pair>
			<key>highlight</key>
			<styleUrl>#sh_wht-blank22</styleUrl>
		</Pair>
	</StyleMap>
	<Style id="sh_wht-blank250">
		<IconStyle>
			<scale>1.3</scale>
			<Icon>
				<href>http://maps.google.com/mapfiles/kml/paddle/wht-blank.png</href>
			</Icon>
			<hotSpot x="32" y="1" xunits="pixels" yunits="pixels"/>
		</IconStyle>
		<ListStyle>
			<ItemIcon>
				<href>http://maps.google.com/mapfiles/kml/paddle/wht-blank-lv.png</href>
			</ItemIcon>
		</ListStyle>
	</Style>
	<Style id="s_ylw-pushpin0">
		<IconStyle>
			<color>ffc8ffff</color>
			<scale>1.1</scale>
			<Icon>
				<href>http://maps.google.com/mapfiles/kml/paddle/wht-blank.png</href>
			</Icon>
			<hotSpot x="32" y="1" xunits="pixels" yunits="pixels"/>
		</IconStyle>
		<ListStyle>
			<ItemIcon>
				<href>http://maps.google.com/mapfiles/kml/paddle/wht-blank-lv.png</href>
			</ItemIcon>
		</ListStyle>
	</Style>
	<StyleMap id="msn_wht-blank25">
		<Pair>
			<key>normal</key>
			<styleUrl>#sn_wht-blank13</styleUrl>
		</Pair>
		<Pair>
			<key>highlight</key>
			<styleUrl>#sh_wht-blank4</styleUrl>
		</Pair>
	</StyleMap>
	<StyleMap id="msn_wht-blank90">
		<Pair>
			<key>normal</key>
			<styleUrl>#sn_wht-blank31</styleUrl>
		</Pair>
		<Pair>
			<key>highlight</key>
			<styleUrl>#sh_wht-blank190</styleUrl>
		</Pair>
	</StyleMap>
	<StyleMap id="msn_wht-blank02">
		<Pair>
			<key>normal</key>
			<styleUrl>#sn_wht-blank03</styleUrl>
		</Pair>
		<Pair>
			<key>highlight</key>
			<styleUrl>#sh_wht-blank111</styleUrl>
		</Pair>
	</StyleMap>
	<Style id="sn_wht-blank19">
		<IconStyle>
			<color>ff0055ff</color>
			<scale>1.1</scale>
			<Icon>
				<href>http://maps.google.com/mapfiles/kml/paddle/wht-blank.png</href>
			</Icon>
			<hotSpot x="32" y="1" xunits="pixels" yunits="pixels"/>
		</IconStyle>
		<ListStyle>
			<ItemIcon>
				<href>http://maps.google.com/mapfiles/kml/paddle/wht-blank-lv.png</href>
			</ItemIcon>
		</ListStyle>
	</Style>
	<StyleMap id="msn_wht-blank190">
		<Pair>
			<key>normal</key>
			<styleUrl>#sn_wht-blank310</styleUrl>
		</Pair>
		<Pair>
			<key>highlight</key>
			<styleUrl>#sh_wht-blank70</styleUrl>
		</Pair>
	</StyleMap>
	<Style id="sh_wht-blank37">
		<IconStyle>
			<scale>1.3</scale>
			<Icon>
				<href>http://maps.google.com/mapfiles/kml/paddle/wht-blank.png</href>
			</Icon>
			<hotSpot x="32" y="1" xunits="pixels" yunits="pixels"/>
		</IconStyle>
		<ListStyle>
			<ItemIcon>
				<href>http://maps.google.com/mapfiles/kml/paddle/wht-blank-lv.png</href>
			</ItemIcon>
		</ListStyle>
	</Style>
	<Style id="sh_wht-blank36">
		<IconStyle>
			<color>ffc8ffff</color>
			<scale>1.3</scale>
			<Icon>
				<href>http://maps.google.com/mapfiles/kml/paddle/wht-blank.png</href>
			</Icon>
			<hotSpot x="32" y="1" xunits="pixels" yunits="pixels"/>
		</IconStyle>
		<ListStyle>
			<ItemIcon>
				<href>http://maps.google.com/mapfiles/kml/paddle/wht-blank-lv.png</href>
			</ItemIcon>
		</ListStyle>
	</Style>
	<StyleMap id="msn_wht-blank021">
		<Pair>
			<key>normal</key>
			<styleUrl>#sn_wht-blank02</styleUrl>
		</Pair>
		<Pair>
			<key>highlight</key>
			<styleUrl>#sh_wht-blank21</styleUrl>
		</Pair>
	</StyleMap>
	<Style id="sh_wht-blank91">
		<IconStyle>
			<color>ff00aaff</color>
			<scale>1.3</scale>
			<Icon>
				<href>http://maps.google.com/mapfiles/kml/paddle/wht-blank.png</href>
			</Icon>
			<hotSpot x="32" y="1" xunits="pixels" yunits="pixels"/>
		</IconStyle>
		<ListStyle>
			<ItemIcon>
				<href>http://maps.google.com/mapfiles/kml/paddle/wht-blank-lv.png</href>
			</ItemIcon>
		</ListStyle>
	</Style>
	<Style id="sh_wht-blank410">
		<IconStyle>
			<color>ff00aaff</color>
			<scale>1.3</scale>
			<Icon>
				<href>http://maps.google.com/mapfiles/kml/paddle/wht-blank.png</href>
			</Icon>
			<hotSpot x="32" y="1" xunits="pixels" yunits="pixels"/>
		</IconStyle>
		<ListStyle>
			<ItemIcon>
				<href>http://maps.google.com/mapfiles/kml/paddle/wht-blank-lv.png</href>
			</ItemIcon>
		</ListStyle>
	</Style>
	<StyleMap id="msn_wht-blank27">
		<Pair>
			<key>normal</key>
			<styleUrl>#sn_wht-blank0</styleUrl>
		</Pair>
		<Pair>
			<key>highlight</key>
			<styleUrl>#sh_wht-blank1</styleUrl>
		</Pair>
	</StyleMap>
	<StyleMap id="msn_wht-blank36">
		<Pair>
			<key>normal</key>
			<styleUrl>#sn_wht-blank</styleUrl>
		</Pair>
		<Pair>
			<key>highlight</key>
			<styleUrl>#sh_wht-blank10</styleUrl>
		</Pair>
	</StyleMap>
	<Style id="sn_wht-blank22">
		<IconStyle>
			<color>ffc8ffff</color>
			<scale>1.1</scale>
			<Icon>
				<href>http://maps.google.com/mapfiles/kml/paddle/wht-blank.png</href>
			</Icon>
			<hotSpot x="32" y="1" xunits="pixels" yunits="pixels"/>
		</IconStyle>
		<ListStyle>
			<ItemIcon>
				<href>http://maps.google.com/mapfiles/kml/paddle/wht-blank-lv.png</href>
			</ItemIcon>
		</ListStyle>
	</Style>
	<Style id="sn_wht-blank03">
		<IconStyle>
			<color>ff00aaff</color>
			<scale>1.1</scale>
			<Icon>
				<href>http://maps.google.com/mapfiles/kml/paddle/wht-blank.png</href>
			</Icon>
			<hotSpot x="32" y="1" xunits="pixels" yunits="pixels"/>
		</IconStyle>
		<ListStyle>
			<ItemIcon>
				<href>http://maps.google.com/mapfiles/kml/paddle/wht-blank-lv.png</href>
			</ItemIcon>
		</ListStyle>
	</Style>
	<StyleMap id="msn_wht-blank37">
		<Pair>
			<key>normal</key>
			<styleUrl>#sn_wht-blank35</styleUrl>
		</Pair>
		<Pair>
			<key>highlight</key>
			<styleUrl>#sh_wht-blank32</styleUrl>
		</Pair>
	</StyleMap>
	<StyleMap id="m_ylw-pushpin0">
		<Pair>
			<key>normal</key>
			<styleUrl>#s_ylw-pushpin0</styleUrl>
		</Pair>
		<Pair>
			<key>highlight</key>
			<styleUrl>#s_ylw-pushpin_hl0</styleUrl>
		</Pair>
	</StyleMap>
	<Folder>
		<name>Pellucistoma</name>
		<open>1</open>
		<description>Records of Pellucistoma</description>
		<Style>
			<ListStyle>
				<listItemType>check</listItemType>
				<bgColor>00ffffff</bgColor>
				<maxSnippetLines>2</maxSnippetLines>
			</ListStyle>
		</Style>
		<Placemark>
			<name>P. magniventra</name>
			<description><![CDATA[Valentine 1971: Greenbrier Road; Late Pleistocene; s.m. (<20 m, 12.5-22.5°C); core P5-1]]></description>
			<LookAt>
				<longitude>-76.25793381062165</longitude>
				<latitude>36.69591864075438</latitude>
				<altitude>0</altitude>
				<heading>1.476087953363717e-008</heading>
				<tilt>0</tilt>
				<range>287477.7259150777</range>
				<gx:altitudeMode>relativeToSeaFloor</gx:altitudeMode>
			</LookAt>
			<styleUrl>#m_ylw-pushpin0</styleUrl>
			<Point>
				<coordinates>-76.22500000000001,36.78333333333333,0</coordinates>
			</Point>
		</Placemark>
		<Placemark>
			<name>P. magniventra</name>
			<description>Cronin 1979: Irvington; Late Pleistocene; s.m. (open sound); sample 54</description>
			<LookAt>
				<longitude>-75.99975307837259</longitude>
				<latitude>37.87553955166154</latitude>
				<altitude>0</altitude>
				<heading>6.467936067626517</heading>
				<tilt>0</tilt>
				<range>287463.7093059038</range>
				<gx:altitudeMode>relativeToSeaFloor</gx:altitudeMode>
			</LookAt>
			<styleUrl>#m_ylw-pushpin0</styleUrl>
			<Point>
				<coordinates>-76.40833333333335,37.63333333333333,0</coordinates>
			</Point>
		</Placemark>
		<Placemark>
			<name>P. magniventra</name>
			<description>Cronin &amp; Vann 2003: Chesapeake Bay; Holocene; s.m.; core site PTXT-2 (compare Cronin &amp; Grinbaum 1999)</description>
			<LookAt>
				<longitude>-76.15412970141189</longitude>
				<latitude>38.07936874110074</latitude>
				<altitude>0</altitude>
				<heading>0.4812137442435772</heading>
				<tilt>0</tilt>
				<range>279276.6127074489</range>
				<gx:altitudeMode>relativeToSeaFloor</gx:altitudeMode>
			</LookAt>
			<styleUrl>#msn_wht-blank3</styleUrl>
			<Point>
				<coordinates>-76.30966944444444,38.33334444444445,0</coordinates>
			</Point>
		</Placemark>
		<Placemark>
			<name>P. magniventra</name>
			<description>Cronin 1979: Point Lookout; Late Pleistocene; s.m. (oyster bank); sample WB2</description>
			<LookAt>
				<longitude>-90.63128421526628</longitude>
				<latitude>32.33579156672408</latitude>
				<altitude>0</altitude>
				<heading>-1.403840295578032e-007</heading>
				<tilt>0</tilt>
				<range>3804050.559135976</range>
				<gx:altitudeMode>relativeToSeaFloor</gx:altitudeMode>
			</LookAt>
			<styleUrl>#m_ylw-pushpin0</styleUrl>
			<Point>
				<coordinates>-76.36666666666666,38.06666666666667,0</coordinates>
			</Point>
		</Placemark>
		<Placemark>
			<name>P. magniventra</name>
			<description><![CDATA[Valentine 1971: Acredale; Late Pleistocene; s.m. (<20 m, 12.5-22.5°C); core P1-2]]></description>
			<LookAt>
				<longitude>-75.99975307837259</longitude>
				<latitude>37.87553955166154</latitude>
				<altitude>0</altitude>
				<heading>6.467936067626517</heading>
				<tilt>0</tilt>
				<range>287463.7093059038</range>
				<gx:altitudeMode>relativeToSeaFloor</gx:altitudeMode>
			</LookAt>
			<styleUrl>#m_ylw-pushpin0</styleUrl>
			<Point>
				<coordinates>-76.17027777777778,36.79166666666666,0</coordinates>
			</Point>
		</Placemark>
		<Placemark>
			<name>P. magniventra</name>
			<description>Valentine 1971: off North &amp; South Carolina; Holocene; s.m. (max. range 8-141 m, ~10-&gt;27.5°C); several samples (N-most sample 61)</description>
			<LookAt>
				<longitude>-76.25793381062165</longitude>
				<latitude>36.69591864075438</latitude>
				<altitude>0</altitude>
				<heading>1.476087953363717e-008</heading>
				<tilt>0</tilt>
				<range>287477.7259150777</range>
				<gx:altitudeMode>relativeToSeaFloor</gx:altitudeMode>
			</LookAt>
			<styleUrl>#msn_wht-blank70</styleUrl>
			<Point>
				<coordinates>-74.96666666666667,35.48333333333333,0</coordinates>
			</Point>
		</Placemark>
		<Placemark>
			<name>P. magniventra</name>
			<description>Grossmann 1967: Ocracoke Inlet; recent; s.m. (tidal-delta, lagoon, ~10 m, &gt;30 PSU); samples 77-78</description>
			<LookAt>
				<longitude>-76.20925319144905</longitude>
				<latitude>35.67405005235796</latitude>
				<altitude>0</altitude>
				<heading>0.01972110817712174</heading>
				<tilt>0</tilt>
				<range>287477.4103871831</range>
				<gx:altitudeMode>relativeToSeaFloor</gx:altitudeMode>
			</LookAt>
			<styleUrl>#msn_wht-blank70</styleUrl>
			<Point>
				<coordinates>-76.02388888888889,35.05416666666667,0</coordinates>
			</Point>
		</Placemark>
		<Placemark>
			<name>P. magniventra</name>
			<description>Cronin 1979: Upper Broad Creek; Middle-Late Pleistocene; s.m. (open sound); sample UB2, 190</description>
			<LookAt>
				<longitude>-76.20925319144905</longitude>
				<latitude>35.67405005235796</latitude>
				<altitude>0</altitude>
				<heading>0.01972110817712174</heading>
				<tilt>0</tilt>
				<range>287477.4103871831</range>
				<gx:altitudeMode>relativeToSeaFloor</gx:altitudeMode>
			</LookAt>
			<styleUrl>#msn_wht-blank40</styleUrl>
			<Point>
				<coordinates>-76.87916666666666,35.00416666666667,0</coordinates>
			</Point>
		</Placemark>
		<Placemark>
			<name>P. magniventra</name>
			<description>Cronin 1979: Havelock; Middle-Late Pleistocene; s.m. (open sound); sample 183</description>
			<LookAt>
				<longitude>-76.20925319144905</longitude>
				<latitude>35.67405005235796</latitude>
				<altitude>0</altitude>
				<heading>0.01972110817712174</heading>
				<tilt>0</tilt>
				<range>287477.4103871831</range>
				<gx:altitudeMode>relativeToSeaFloor</gx:altitudeMode>
			</LookAt>
			<styleUrl>#msn_wht-blank40</styleUrl>
			<Point>
				<coordinates>-76.94583333333334,34.97916666666667,0</coordinates>
			</Point>
		</Placemark>
		<Placemark>
			<name>P. magniventra</name>
			<description>Hulings 1967: off North Carolina; recent; s.m. (14-38 m); locality 76</description>
			<LookAt>
				<longitude>-76.65373375295054</longitude>
				<latitude>34.89469750103226</latitude>
				<altitude>0</altitude>
				<heading>-0.2416561010554788</heading>
				<tilt>0</tilt>
				<range>239537.8645191412</range>
				<gx:altitudeMode>relativeToSeaFloor</gx:altitudeMode>
			</LookAt>
			<styleUrl>#msn_wht-blank26</styleUrl>
			<Point>
				<coordinates>-76.09999999999999,34.95333333333333,0</coordinates>
			</Point>
		</Placemark>
		<Placemark>
			<name>P. magniventra</name>
			<description>Cronin 1979: Havelock; Middle-Late Pleistocene; s.m. (open sound); sample 188</description>
			<LookAt>
				<longitude>-76.65373375295054</longitude>
				<latitude>34.89469750103226</latitude>
				<altitude>0</altitude>
				<heading>-0.2416561010554788</heading>
				<tilt>0</tilt>
				<range>239537.8645191412</range>
				<gx:altitudeMode>relativeToSeaFloor</gx:altitudeMode>
			</LookAt>
			<styleUrl>#msn_wht-blank23</styleUrl>
			<Point>
				<coordinates>-76.88333333333334,34.95,0</coordinates>
			</Point>
		</Placemark>
		<Placemark>
			<name>P. magniventra</name>
			<description>Sandberg 1969: Core Sound (Cape Lookout); recent; s.m. (~1.5 m, 33.5 PSU, 29°C); -</description>
			<LookAt>
				<longitude>-76.65373375295054</longitude>
				<latitude>34.89469750103226</latitude>
				<altitude>0</altitude>
				<heading>-0.2416561010554788</heading>
				<tilt>0</tilt>
				<range>239537.8645191412</range>
				<gx:altitudeMode>relativeToSeaFloor</gx:altitudeMode>
			</LookAt>
			<styleUrl>#msn_wht-blank190</styleUrl>
			<Point>
				<coordinates>-76.51666666666667,34.68333333333333,0</coordinates>
			</Point>
		</Placemark>
		<Placemark>
			<name>P. magniventra</name>
			<description>Grossmann 1967: Cape Lookout Bight; recent; s.m. (tidal-delta, lagoon, ~10 m, &gt;30 PSU); ?sample 79</description>
			<LookAt>
				<longitude>-76.65373375295054</longitude>
				<latitude>34.89469750103226</latitude>
				<altitude>0</altitude>
				<heading>-0.2416561010554788</heading>
				<tilt>0</tilt>
				<range>239537.8645191412</range>
				<gx:altitudeMode>relativeToSeaFloor</gx:altitudeMode>
			</LookAt>
			<styleUrl>#msn_wht-blank190</styleUrl>
			<Point>
				<coordinates>-76.55,34.6375,0</coordinates>
			</Point>
		</Placemark>
		<Placemark>
			<name>*P. magniventra</name>
			<description>Edwards 1944: Lumberton; Pliocene; -; locality 3; first description</description>
			<LookAt>
				<longitude>-76.65373375295054</longitude>
				<latitude>34.89469750103226</latitude>
				<altitude>0</altitude>
				<heading>-0.2416561010554788</heading>
				<tilt>0</tilt>
				<range>239537.8645191412</range>
				<gx:altitudeMode>relativeToSeaFloor</gx:altitudeMode>
			</LookAt>
			<styleUrl>#msn_wht-blank17</styleUrl>
			<Point>
				<coordinates>-79,34.63333333333333,0</coordinates>
			</Point>
		</Placemark>
		<Placemark>
			<name>P. magniventra</name>
			<description>Hulings 1967: off North Carolina; recent; s.m. (14-38 m); locality 69</description>
			<LookAt>
				<longitude>-76.7292618716527</longitude>
				<latitude>33.93505306578704</latitude>
				<altitude>0</altitude>
				<heading>-0.3028333443967091</heading>
				<tilt>0</tilt>
				<range>1083964.767600136</range>
				<gx:altitudeMode>relativeToSeaFloor</gx:altitudeMode>
			</LookAt>
			<styleUrl>#msn_wht-blank33</styleUrl>
			<Point>
				<coordinates>-76.84333333333333,34.525,0</coordinates>
			</Point>
		</Placemark>
		<Placemark>
			<name>P. magniventra</name>
			<description>Benson 1967: off Cape Lookout; recent; s.m. (offshore, shelf, 40 m, 200 m); sample 45, 49</description>
			<LookAt>
				<longitude>-76.7292618716527</longitude>
				<latitude>33.93505306578704</latitude>
				<altitude>0</altitude>
				<heading>-0.3028333443967091</heading>
				<tilt>0</tilt>
				<range>1083964.767600136</range>
				<gx:altitudeMode>relativeToSeaFloor</gx:altitudeMode>
			</LookAt>
			<styleUrl>#msn_wht-blank33</styleUrl>
			<Point>
				<coordinates>-76,34.33333333333334,0</coordinates>
			</Point>
		</Placemark>
		<Placemark>
			<name>P. magniventra</name>
			<description>Hulings 1967: off North Carolina; recent; s.m. (14-38 m); locality 70</description>
			<LookAt>
				<longitude>-76.7292618716527</longitude>
				<latitude>33.93505306578704</latitude>
				<altitude>0</altitude>
				<heading>-0.3028333443967091</heading>
				<tilt>0</tilt>
				<range>1083964.767600136</range>
				<gx:altitudeMode>relativeToSeaFloor</gx:altitudeMode>
			</LookAt>
			<styleUrl>#msn_wht-blank33</styleUrl>
			<Point>
				<coordinates>-76.52666666666667,34.285,0</coordinates>
			</Point>
		</Placemark>
		<Placemark>
			<name>P. magniventra</name>
			<description>Cronin 1979: Myrtle Beach; Late Pleistocene; s.m. (inner sublittoral); sample 26</description>
			<LookAt>
				<longitude>-76.7292618716527</longitude>
				<latitude>33.93505306578704</latitude>
				<altitude>0</altitude>
				<heading>-0.3028333443967091</heading>
				<tilt>0</tilt>
				<range>1083964.767600136</range>
				<gx:altitudeMode>relativeToSeaFloor</gx:altitudeMode>
			</LookAt>
			<styleUrl>#msn_wht-blank20</styleUrl>
			<Point>
				<coordinates>-78.92500000000001,33.71666666666667,0</coordinates>
			</Point>
		</Placemark>
		<Placemark>
			<name>P. magniventra</name>
			<description>Hulings 1967: off North Carolina; recent; s.m. (14-38 m); locality 58</description>
			<LookAt>
				<longitude>-76.7292618716527</longitude>
				<latitude>33.93505306578704</latitude>
				<altitude>0</altitude>
				<heading>-0.3028333443967091</heading>
				<tilt>0</tilt>
				<range>1083964.767600136</range>
				<gx:altitudeMode>relativeToSeaFloor</gx:altitudeMode>
			</LookAt>
			<styleUrl>#msn_wht-blank22</styleUrl>
			<Point>
				<coordinates>-77.95,33.64333333333333,0</coordinates>
			</Point>
		</Placemark>
		<Placemark>
			<name>P. magniventra</name>
			<description>Cronin 1990: McClellanville; Late Pleistocene; s.m.; locality 21</description>
			<LookAt>
				<longitude>-76.7292618716527</longitude>
				<latitude>33.93505306578704</latitude>
				<altitude>0</altitude>
				<heading>-0.3028333443967091</heading>
				<tilt>0</tilt>
				<range>1083964.767600136</range>
				<gx:altitudeMode>relativeToSeaFloor</gx:altitudeMode>
			</LookAt>
			<styleUrl>#msn_wht-blank11</styleUrl>
			<Point>
				<coordinates>-79.46833333333333,33.12166666666667,0</coordinates>
			</Point>
		</Placemark>
		<Placemark>
			<name>P. magniventra</name>
			<description>Cronin 1990: Edisto River; Pliocene; s.m.; locality 91</description>
			<LookAt>
				<longitude>-76.7292618716527</longitude>
				<latitude>33.93505306578704</latitude>
				<altitude>0</altitude>
				<heading>-0.3028333443967091</heading>
				<tilt>0</tilt>
				<range>1083964.767600136</range>
				<gx:altitudeMode>relativeToSeaFloor</gx:altitudeMode>
			</LookAt>
			<styleUrl>#msn_wht-blank15</styleUrl>
			<Point>
				<coordinates>-80.655,33.08166666666667,0</coordinates>
			</Point>
		</Placemark>
		<Placemark>
			<name>P. magniventra</name>
			<description>Cronin 1979: Seweebay; Late Pleistocene; s.m. (inner sublittoral); sample 43</description>
			<LookAt>
				<longitude>-79.55865848281182</longitude>
				<latitude>32.69701190066602</latitude>
				<altitude>0</altitude>
				<heading>0.3979003343380554</heading>
				<tilt>0</tilt>
				<range>927793.847350416</range>
				<gx:altitudeMode>relativeToSeaFloor</gx:altitudeMode>
			</LookAt>
			<styleUrl>#msn_wht-blank01</styleUrl>
			<Point>
				<coordinates>-79.72083333333333,32.91666666666666,0</coordinates>
			</Point>
		</Placemark>
		<Placemark>
			<name>P. magniventra</name>
			<description>Cronin 1990: North Charleston; Late Pleistocene; s.m.; localities 43-44, 46</description>
			<LookAt>
				<longitude>-80.06667372627544</longitude>
				<latitude>32.7736408915352</latitude>
				<altitude>0</altitude>
				<heading>0.3711733369897086</heading>
				<tilt>0</tilt>
				<range>418910.5519520235</range>
				<gx:altitudeMode>relativeToSeaFloor</gx:altitudeMode>
			</LookAt>
			<styleUrl>#msn_wht-blank01</styleUrl>
			<Point>
				<coordinates>-80.03611111111111,32.85888888888889,0</coordinates>
			</Point>
		</Placemark>
		<Placemark>
			<name>P. magniventra</name>
			<description>Cronin 1979: Fort Moultrie; Late Pleistocene; s.m. (inner sublittoral); sample 46</description>
			<LookAt>
				<longitude>-80.01430604725205</longitude>
				<latitude>32.88187462034672</latitude>
				<altitude>0</altitude>
				<heading>0.3997197678383896</heading>
				<tilt>0</tilt>
				<range>310238.8812514108</range>
				<gx:altitudeMode>relativeToSeaFloor</gx:altitudeMode>
			</LookAt>
			<styleUrl>#msn_wht-blank01</styleUrl>
			<Point>
				<coordinates>-79.83333333333333,32.82083333333334,0</coordinates>
			</Point>
		</Placemark>
		<Placemark>
			<name>P. magniventra</name>
			<description>Valentine 1971: off North &amp; South Carolina; Holocene; s.m. (max. range 8-141 m, ~10-&gt;27.5°C); several samples (S-most sample 114)</description>
			<LookAt>
				<longitude>-80.01430604725205</longitude>
				<latitude>32.88187462034672</latitude>
				<altitude>0</altitude>
				<heading>0.3997197678383896</heading>
				<tilt>0</tilt>
				<range>310238.8812514108</range>
				<gx:altitudeMode>relativeToSeaFloor</gx:altitudeMode>
			</LookAt>
			<styleUrl>#msn_wht-blank240</styleUrl>
			<Point>
				<coordinates>-78.73333333333333,32.81666666666667,0</coordinates>
			</Point>
		</Placemark>
		<Placemark>
			<name>P. magniventra</name>
			<description>King Lyon 1990: Charleston; Late Pleistocene; s.m. (open sound, inner sublittoral, backbarrier bay); cores C10, JI18, C7, C17, FM2</description>
			<LookAt>
				<longitude>-80.01430604725205</longitude>
				<latitude>32.88187462034672</latitude>
				<altitude>0</altitude>
				<heading>0.3997197678383896</heading>
				<tilt>0</tilt>
				<range>310238.8812514108</range>
				<gx:altitudeMode>relativeToSeaFloor</gx:altitudeMode>
			</LookAt>
			<styleUrl>#msn_wht-blank16</styleUrl>
			<Point>
				<coordinates>-79.97916666666667,32.80055555555556,0</coordinates>
			</Point>
		</Placemark>
		<Placemark>
			<name>P. magniventra</name>
			<description>Cronin 1979: St. John&apos;s Island; Late Pleistocene; s.m. (open sound); sample JOI</description>
			<LookAt>
				<longitude>-80.01430604725205</longitude>
				<latitude>32.88187462034672</latitude>
				<altitude>0</altitude>
				<heading>0.3997197678383896</heading>
				<tilt>0</tilt>
				<range>310238.8812514108</range>
				<gx:altitudeMode>relativeToSeaFloor</gx:altitudeMode>
			</LookAt>
			<styleUrl>#msn_wht-blank16</styleUrl>
			<Point>
				<coordinates>-80.04444444444444,32.78333333333333,0</coordinates>
			</Point>
		</Placemark>
		<Placemark>
			<name>P. magniventra</name>
			<description>Cronin 1990: Wadmalaw Island; Late Pleistocene; s.m.; locality 60</description>
			<LookAt>
				<longitude>-80.01430604725205</longitude>
				<latitude>32.88187462034672</latitude>
				<altitude>0</altitude>
				<heading>0.3997197678383896</heading>
				<tilt>0</tilt>
				<range>310238.8812514108</range>
				<gx:altitudeMode>relativeToSeaFloor</gx:altitudeMode>
			</LookAt>
			<styleUrl>#msn_wht-blank16</styleUrl>
			<Point>
				<coordinates>-80.16666666666667,32.70833333333334,0</coordinates>
			</Point>
		</Placemark>
		<Placemark>
			<name>P. magniventra</name>
			<description>Cronin 1979: Wadmalaw; Late Pleistocene; s.m. (inner sublittoral, open sound); samples 71-73</description>
			<LookAt>
				<longitude>-79.99806097202452</longitude>
				<latitude>32.72714529338749</latitude>
				<altitude>0</altitude>
				<heading>0.4083402778861477</heading>
				<tilt>0</tilt>
				<range>155102.8749235478</range>
				<gx:altitudeMode>relativeToSeaFloor</gx:altitudeMode>
			</LookAt>
			<styleUrl>#msn_wht-blank16</styleUrl>
			<Point>
				<coordinates>-80.22500000000001,32.69583333333333,0</coordinates>
			</Point>
		</Placemark>
		<Placemark>
			<name>P. magniventra</name>
			<description>Cronin 1990: Scanawah Island; Late Pleistocene; s.m.; locality 31</description>
			<LookAt>
				<longitude>-79.99806097202452</longitude>
				<latitude>32.72714529338749</latitude>
				<altitude>0</altitude>
				<heading>0.4083402778861477</heading>
				<tilt>0</tilt>
				<range>155102.8749235478</range>
				<gx:altitudeMode>relativeToSeaFloor</gx:altitudeMode>
			</LookAt>
			<styleUrl>#msn_wht-blank16</styleUrl>
			<Point>
				<coordinates>-80.35499999999999,32.6,0</coordinates>
			</Point>
		</Placemark>
		<Placemark>
			<name>P. magniventra</name>
			<description>Cronin 1979: Edisto Island; Late Pleistocene; s.m. (oyster bank, inner sublittoral); samples 65, 65A, 66, 68</description>
			<LookAt>
				<longitude>-79.99806097202452</longitude>
				<latitude>32.72714529338749</latitude>
				<altitude>0</altitude>
				<heading>0.4083402778861477</heading>
				<tilt>0</tilt>
				<range>155102.8749235478</range>
				<gx:altitudeMode>relativeToSeaFloor</gx:altitudeMode>
			</LookAt>
			<styleUrl>#msn_wht-blank16</styleUrl>
			<Point>
				<coordinates>-80.35833333333333,32.55833333333333,0</coordinates>
			</Point>
		</Placemark>
		<Placemark>
			<name>P. magniventra</name>
			<description>Cronin 1979: Edisto Island; Late Pleistocene; s.m. (inner sublittoral); samples 78-79</description>
			<LookAt>
				<longitude>-80.12398873499797</longitude>
				<latitude>32.66059170555935</latitude>
				<altitude>0</altitude>
				<heading>0.3403203299157929</heading>
				<tilt>0</tilt>
				<range>97726.86963502599</range>
				<gx:altitudeMode>relativeToSeaFloor</gx:altitudeMode>
			</LookAt>
			<styleUrl>#msn_wht-blank16</styleUrl>
			<Point>
				<coordinates>-80.28333333333333,32.53333333333333,0</coordinates>
			</Point>
		</Placemark>
		<Placemark>
			<name>P. magniventra</name>
			<description>King Lyon 1990: off South Carolina; Holocene; s.m. (inner sublittoral, ~10-20 m, largely subtropical); sample 2296</description>
			<LookAt>
				<longitude>-80.12398873499797</longitude>
				<latitude>32.66059170555935</latitude>
				<altitude>0</altitude>
				<heading>0.3403203299157929</heading>
				<tilt>0</tilt>
				<range>97726.86963502599</range>
				<gx:altitudeMode>relativeToSeaFloor</gx:altitudeMode>
			</LookAt>
			<styleUrl>#msn_wht-blank13</styleUrl>
			<Point>
				<coordinates>-79.98,32.46,0</coordinates>
			</Point>
		</Placemark>
		<Placemark>
			<name>P. magniventra</name>
			<description>Cronin 1990: Beaufort; Late Pleistocene; s.m.; locality 11</description>
			<LookAt>
				<longitude>-80.00043218806701</longitude>
				<latitude>32.74334323780717</latitude>
				<altitude>0</altitude>
				<heading>0.4065750283737367</heading>
				<tilt>0</tilt>
				<range>162563.2534349961</range>
				<gx:altitudeMode>relativeToSeaFloor</gx:altitudeMode>
			</LookAt>
			<styleUrl>#msn_wht-blank35</styleUrl>
			<Point>
				<coordinates>-80.71833333333333,32.45833333333334,0</coordinates>
			</Point>
		</Placemark>
		<Placemark>
			<name>P. magniventra</name>
			<description>King Lyon 1990: off South Carolina; Holocene; s.m. (inner sublittoral, ~10-20 m, largely subtropical); sample 1675</description>
			<LookAt>
				<longitude>-80.37952499833401</longitude>
				<latitude>32.57851419758125</latitude>
				<altitude>0</altitude>
				<heading>0.200606498027109</heading>
				<tilt>0</tilt>
				<range>162561.0982183441</range>
				<gx:altitudeMode>relativeToSeaFloor</gx:altitudeMode>
			</LookAt>
			<styleUrl>#msn_wht-blank30</styleUrl>
			<Point>
				<coordinates>-80.45,32.26166666666666,0</coordinates>
			</Point>
		</Placemark>
		<Placemark>
			<name>P. magniventra</name>
			<description>King Lyon 1990: off South Carolina; Holocene; s.m. (inner sublittoral, ~10-20 m, largely subtropical); sample 1771</description>
			<LookAt>
				<longitude>-80.37952499833401</longitude>
				<latitude>32.57851419758125</latitude>
				<altitude>0</altitude>
				<heading>0.200606498027109</heading>
				<tilt>0</tilt>
				<range>162561.0982183441</range>
				<gx:altitudeMode>relativeToSeaFloor</gx:altitudeMode>
			</LookAt>
			<styleUrl>#msn_wht-blank30</styleUrl>
			<Point>
				<coordinates>-79.01166666666667,32.16166666666666,0</coordinates>
			</Point>
		</Placemark>
		<Placemark>
			<name>P. magniventra</name>
			<description>Hall 1965: Sapelo Island; Late Pleistocene; s.m.; several sediment cores</description>
			<LookAt>
				<longitude>-80.57741605231335</longitude>
				<latitude>32.62295992641533</latitude>
				<altitude>0</altitude>
				<heading>0.09476295108513545</heading>
				<tilt>0</tilt>
				<range>373697.4382272019</range>
				<gx:altitudeMode>relativeToSeaFloor</gx:altitudeMode>
			</LookAt>
			<styleUrl>#msn_wht-blank29</styleUrl>
			<Point>
				<coordinates>-81.2786111111111,31.39833333333333,0</coordinates>
			</Point>
		</Placemark>
		<Placemark>
			<name>P. magniventra</name>
			<description>Hulings 1967: off Georgia; recent; s.m. (14-38 m); locality 34</description>
			<LookAt>
				<longitude>-80.85245038190801</longitude>
				<latitude>31.46168514751434</latitude>
				<altitude>0</altitude>
				<heading>-0.0601207695424536</heading>
				<tilt>0</tilt>
				<range>332575.9665088596</range>
				<gx:altitudeMode>relativeToSeaFloor</gx:altitudeMode>
			</LookAt>
			<styleUrl>#msn_wht-blank90</styleUrl>
			<Point>
				<coordinates>-81.10499999999999,31,0</coordinates>
			</Point>
		</Placemark>
		<Placemark>
			<name>P. magniventra</name>
			<description>King Lyon 1990: off Georgia; Holocene; s.m. (inner sublittoral, ~10-20 m, largely subtropical); sample 1496</description>
			<LookAt>
				<longitude>-80.85602242199146</longitude>
				<latitude>31.46098163182944</latitude>
				<altitude>0</altitude>
				<heading>-0.06198509940479036</heading>
				<tilt>0</tilt>
				<range>332644.0059447938</range>
				<gx:altitudeMode>relativeToSeaFloor</gx:altitudeMode>
			</LookAt>
			<styleUrl>#msn_wht-blank90</styleUrl>
			<Point>
				<coordinates>-81.22333333333333,30.835,0</coordinates>
			</Point>
		</Placemark>
		<Placemark>
			<name>P. magniventra</name>
			<description>King Lyon 1990: off Georgia; Holocene; s.m. (inner sublittoral, ~10-20 m, largely subtropical); sample 1499</description>
			<LookAt>
				<longitude>-80.85602242199146</longitude>
				<latitude>31.46098163182944</latitude>
				<altitude>0</altitude>
				<heading>-0.06198509940479036</heading>
				<tilt>0</tilt>
				<range>332644.0059447938</range>
				<gx:altitudeMode>relativeToSeaFloor</gx:altitudeMode>
			</LookAt>
			<styleUrl>#msn_wht-blank90</styleUrl>
			<Point>
				<coordinates>-81.22833333333334,30.66,0</coordinates>
			</Point>
		</Placemark>
		<Placemark>
			<name>P. magniventra</name>
			<description>King Lyon 1990: off E-Florida; Holocene; s.m. (inner sublittoral, ~10-20 m, largely subtropical); sample 1507</description>
			<LookAt>
				<longitude>-80.85602242199146</longitude>
				<latitude>31.46098163182944</latitude>
				<altitude>0</altitude>
				<heading>-0.06198509940479036</heading>
				<tilt>0</tilt>
				<range>332644.0059447938</range>
				<gx:altitudeMode>relativeToSeaFloor</gx:altitudeMode>
			</LookAt>
			<styleUrl>#msn_wht-blank90</styleUrl>
			<Point>
				<coordinates>-81.03833333333333,29.98333333333333,0</coordinates>
			</Point>
		</Placemark>
		<Placemark>
			<name>P. magniventra</name>
			<description>King Lyon 1990: off E-Florida; Holocene; s.m. (inner sublittoral, ~10-20 m, largely subtropical); sample 1513</description>
			<LookAt>
				<longitude>-80.97736760464954</longitude>
				<latitude>30.31569126273277</latitude>
				<altitude>0</altitude>
				<heading>-0.1331555319760074</heading>
				<tilt>0</tilt>
				<range>332690.9180614222</range>
				<gx:altitudeMode>relativeToSeaFloor</gx:altitudeMode>
			</LookAt>
			<styleUrl>#msn_wht-blank90</styleUrl>
			<Point>
				<coordinates>-81,29.65833333333333,0</coordinates>
			</Point>
		</Placemark>
		<Placemark>
			<name>P. magniventra</name>
			<description>King Lyon 1990: off E-Florida; Holocene; s.m. (inner sublittoral, ~10-20 m, largely subtropical); sample 1689</description>
			<LookAt>
				<longitude>-80.97736760464954</longitude>
				<latitude>30.31569126273277</latitude>
				<altitude>0</altitude>
				<heading>-0.1331555319760074</heading>
				<tilt>0</tilt>
				<range>332690.9180614222</range>
				<gx:altitudeMode>relativeToSeaFloor</gx:altitudeMode>
			</LookAt>
			<styleUrl>#msn_wht-blank90</styleUrl>
			<Point>
				<coordinates>-80.735,29.15666666666667,0</coordinates>
			</Point>
		</Placemark>
		<Placemark>
			<name>P. magniventra</name>
			<description>King Lyon 1990: off E-Florida; Holocene; s.m. (inner sublittoral, ~10-20 m, largely subtropical); sample 1525</description>
			<LookAt>
				<longitude>-80.45752359218871</longitude>
				<latitude>28.73558481878384</latitude>
				<altitude>0</altitude>
				<heading>0.1008136787081456</heading>
				<tilt>0</tilt>
				<range>516470.9649225621</range>
				<gx:altitudeMode>relativeToSeaFloor</gx:altitudeMode>
			</LookAt>
			<styleUrl>#msn_wht-blank90</styleUrl>
			<Point>
				<coordinates>-80.49166666666667,28.83333333333333,0</coordinates>
			</Point>
		</Placemark>
		<Placemark>
			<name>P. magniventra</name>
			<description>King Lyon 1990: off E-Florida; Holocene; s.m. (inner sublittoral, ~10-20 m, largely subtropical); sample 1537</description>
			<LookAt>
				<longitude>-80.45752359218871</longitude>
				<latitude>28.73558481878384</latitude>
				<altitude>0</altitude>
				<heading>0.1008136787081456</heading>
				<tilt>0</tilt>
				<range>516470.9649225621</range>
				<gx:altitudeMode>relativeToSeaFloor</gx:altitudeMode>
			</LookAt>
			<styleUrl>#msn_wht-blank90</styleUrl>
			<Point>
				<coordinates>-80.47666666666667,28.17166666666667,0</coordinates>
			</Point>
		</Placemark>
		<Placemark>
			<name>P. magniventra</name>
			<description>Hulings 1967: off E-Florida; recent; s.m. (14-38 m); locality 5</description>
			<LookAt>
				<longitude>-80.45752359218871</longitude>
				<latitude>28.73558481878384</latitude>
				<altitude>0</altitude>
				<heading>0.1008136787081456</heading>
				<tilt>0</tilt>
				<range>516470.9649225621</range>
				<gx:altitudeMode>relativeToSeaFloor</gx:altitudeMode>
			</LookAt>
			<styleUrl>#msn_wht-blank90</styleUrl>
			<Point>
				<coordinates>-80.10499999999999,27.66666666666667,0</coordinates>
			</Point>
		</Placemark>
		<Placemark>
			<name>P. magniventra</name>
			<description>King Lyon 1990: off E-Florida; Holocene; s.m. (inner sublittoral, ~10-20 m, largely subtropical); sample 1550</description>
			<LookAt>
				<longitude>-80.45752359218871</longitude>
				<latitude>28.73558481878384</latitude>
				<altitude>0</altitude>
				<heading>0.1008136787081456</heading>
				<tilt>0</tilt>
				<range>516470.9649225621</range>
				<gx:altitudeMode>relativeToSeaFloor</gx:altitudeMode>
			</LookAt>
			<styleUrl>#msn_wht-blank90</styleUrl>
			<Point>
				<coordinates>-80.11666666666666,27.165,0</coordinates>
			</Point>
		</Placemark>
		<Placemark>
			<name>P. magniventra</name>
			<description><![CDATA[Puri 1954: Moccasin Creek; Late Miocene; s.m. (<100 m, Cancellaria facies); locality 52]]></description>
			<LookAt>
				<longitude>-79.64154720446659</longitude>
				<latitude>29.97571241922216</latitude>
				<altitude>0</altitude>
				<heading>0.5753644184500846</heading>
				<tilt>0</tilt>
				<range>2072640.728249978</range>
				<gx:altitudeMode>relativeToSeaFloor</gx:altitudeMode>
			</LookAt>
			<styleUrl>#msn_wht-blank38</styleUrl>
			<Point>
				<coordinates>-85.55111111111111,30.40333333333333,0</coordinates>
			</Point>
		</Placemark>
		<Placemark>
			<name>P. magniventra</name>
			<description>Puri &amp; Hulings 1957 (Garbett &amp; Maddocks 1979): Panama City (Florida); recent; -; -</description>
			<LookAt>
				<longitude>-79.64154720446659</longitude>
				<latitude>29.97571241922216</latitude>
				<altitude>0</altitude>
				<heading>0.5753644184500846</heading>
				<tilt>0</tilt>
				<range>2072640.728249978</range>
				<gx:altitudeMode>relativeToSeaFloor</gx:altitudeMode>
			</LookAt>
			<styleUrl>#msn_wht-blank8</styleUrl>
			<Point>
				<coordinates>-85.75,30.1,0</coordinates>
			</Point>
		</Placemark>
		<Placemark>
			<name>P. magniventra</name>
			<description>Puri 1960: Alligator Habor; recent; s.m.; locality 1</description>
			<LookAt>
				<longitude>-79.64154720446659</longitude>
				<latitude>29.97571241922216</latitude>
				<altitude>0</altitude>
				<heading>0.5753644184500846</heading>
				<tilt>0</tilt>
				<range>2072640.728249978</range>
				<gx:altitudeMode>relativeToSeaFloor</gx:altitudeMode>
			</LookAt>
			<styleUrl>#msn_wht-blank8</styleUrl>
			<Point>
				<coordinates>-84.38333333333334,29.875,0</coordinates>
			</Point>
		</Placemark>
		<Placemark>
			<name>P. magniventra</name>
			<description><![CDATA[Benson & Coleman 1963: off Saint Petersburg; recent; s.m. (~7-19 m, largely <10 m, ~35-40 PSU); sample 24]]></description>
			<LookAt>
				<longitude>-79.64154720446659</longitude>
				<latitude>29.97571241922216</latitude>
				<altitude>0</altitude>
				<heading>0.5753644184500846</heading>
				<tilt>0</tilt>
				<range>2072640.728249978</range>
				<gx:altitudeMode>relativeToSeaFloor</gx:altitudeMode>
			</LookAt>
			<styleUrl>#msn_wht-blank8</styleUrl>
			<Point>
				<coordinates>-82.84999999999999,27.63333333333334,0</coordinates>
			</Point>
		</Placemark>
		<Placemark>
			<name>P. magniventra</name>
			<description><![CDATA[Benson & Coleman 1963: off Sarasota; recent; s.m. (~7-19 m, largely <10 m, ~35-40 PSU); samples 15-18]]></description>
			<LookAt>
				<longitude>-82.45299735440361</longitude>
				<latitude>27.08547327552827</latitude>
				<altitude>0</altitude>
				<heading>-0.8903025830679873</heading>
				<tilt>0</tilt>
				<range>1047755.683307094</range>
				<gx:altitudeMode>relativeToSeaFloor</gx:altitudeMode>
			</LookAt>
			<styleUrl>#msn_wht-blank8</styleUrl>
			<Point>
				<coordinates>-82.65000000000001,27.31666666666667,0</coordinates>
			</Point>
		</Placemark>
		<Placemark>
			<name>P. magniventra</name>
			<description>Benda &amp; Puri 1962: SE Cape Romano; recent; s.m. (open gulf, ~1.5-9 m, ~20-31°C); several samples (locality 1)</description>
			<LookAt>
				<longitude>-82.45299735440361</longitude>
				<latitude>27.08547327552827</latitude>
				<altitude>0</altitude>
				<heading>-0.8903025830679873</heading>
				<tilt>0</tilt>
				<range>1047755.683307094</range>
				<gx:altitudeMode>relativeToSeaFloor</gx:altitudeMode>
			</LookAt>
			<styleUrl>#msn_wht-blank8</styleUrl>
			<Point>
				<coordinates>-81.75,25.73333333333333,0</coordinates>
			</Point>
		</Placemark>
		<Placemark>
			<name>P. magniventra</name>
			<description>Benda &amp; Puri 1962: SE Cape Romano; recent; s.m. (open gulf, ~1.5-9 m, ~20-31°C); several samples (locality 42)</description>
			<LookAt>
				<longitude>-82.45299735440361</longitude>
				<latitude>27.08547327552827</latitude>
				<altitude>0</altitude>
				<heading>-0.8903025830679873</heading>
				<tilt>0</tilt>
				<range>1047755.683307094</range>
				<gx:altitudeMode>relativeToSeaFloor</gx:altitudeMode>
			</LookAt>
			<styleUrl>#msn_wht-blank8</styleUrl>
			<Point>
				<coordinates>-81.40000000000001,25.7,0</coordinates>
			</Point>
		</Placemark>
		<Placemark>
			<name>P. magniventra</name>
			<description><![CDATA[Benson & Coleman 1963: off Cape Sable; recent; s.m. (~7-19 m, largely <10 m, ~35-40 PSU); samples 2, 3, 5]]></description>
			<LookAt>
				<longitude>-80.74670172927324</longitude>
				<latitude>25.91894500280406</latitude>
				<altitude>0</altitude>
				<heading>0.005545556279329411</heading>
				<tilt>0</tilt>
				<range>539682.3726487214</range>
				<gx:altitudeMode>relativeToSeaFloor</gx:altitudeMode>
			</LookAt>
			<styleUrl>#msn_wht-blank8</styleUrl>
			<Point>
				<coordinates>-81.56666666666666,25,0</coordinates>
			</Point>
		</Placemark>
		<Placemark>
			<name>P. magniventra</name>
			<description>Krutak &amp; Otvos 1980 (fide Krutak 1982): Mississippi barrier islands; Pleistocene-Holocene; -; cores</description>
			<LookAt>
				<longitude>-80.74670172927324</longitude>
				<latitude>25.91894500280406</latitude>
				<altitude>0</altitude>
				<heading>0.005545556279329411</heading>
				<tilt>0</tilt>
				<range>539682.3726487214</range>
				<gx:altitudeMode>relativeToSeaFloor</gx:altitudeMode>
			</LookAt>
			<styleUrl>#msn_wht-blank8</styleUrl>
			<Point>
				<coordinates>-88.8,30.23333333333334,0</coordinates>
			</Point>
		</Placemark>
		<Placemark>
			<name>P. magniventra</name>
			<description><![CDATA[Curtis 1960 (Garbett & Maddocks 1979): E Mississippi Delta; recent; s.m. (inner neritic, <20 m, euhaline, average 24°C); -]]></description>
			<LookAt>
				<longitude>-88.88923509041916</longitude>
				<latitude>28.93640786528659</latitude>
				<altitude>0</altitude>
				<heading>-3.763244625223939</heading>
				<tilt>0</tilt>
				<range>1569527.941040698</range>
				<gx:altitudeMode>relativeToSeaFloor</gx:altitudeMode>
			</LookAt>
			<styleUrl>#msn_wht-blank8</styleUrl>
			<Point>
				<coordinates>-88.95,29.4,0</coordinates>
			</Point>
		</Placemark>
		<Placemark>
			<name>P. magniventra</name>
			<description>Kontrovitz 1976 (fide Garbett &amp; Maddocks 1979): Louisiana continental shelf; recent; -; -</description>
			<LookAt>
				<longitude>-88.88923509041916</longitude>
				<latitude>28.93640786528659</latitude>
				<altitude>0</altitude>
				<heading>-3.763244625223939</heading>
				<tilt>0</tilt>
				<range>1569527.941040698</range>
				<gx:altitudeMode>relativeToSeaFloor</gx:altitudeMode>
			</LookAt>
			<styleUrl>#msn_wht-blank8</styleUrl>
			<Point>
				<coordinates>-92.3,29.45,0</coordinates>
			</Point>
		</Placemark>
		<Placemark>
			<name>P. magniventra</name>
			<description>Garbett &amp; Maddocks 1979: Galveston Bay; recent; s.m. (mainly inner sublittoral); several samples (cf. Fig. 4)</description>
			<LookAt>
				<longitude>-88.88923509041916</longitude>
				<latitude>28.93640786528659</latitude>
				<altitude>0</altitude>
				<heading>-3.763244625223939</heading>
				<tilt>0</tilt>
				<range>1569527.941040698</range>
				<gx:altitudeMode>relativeToSeaFloor</gx:altitudeMode>
			</LookAt>
			<styleUrl>#msn_wht-blank8</styleUrl>
			<Point>
				<coordinates>-94.83333333333333,29.5,0</coordinates>
			</Point>
		</Placemark>
		<Placemark>
			<name>P. magniventra</name>
			<description>Garbett &amp; Maddocks 1979: West Galveston Bay; recent; s.m. (mainly inner sublittoral); several samples (cf. Fig. 5)</description>
			<LookAt>
				<longitude>-94.16315425453145</longitude>
				<latitude>27.99199065128396</latitude>
				<altitude>0</altitude>
				<heading>-6.312557054239823</heading>
				<tilt>0</tilt>
				<range>1295306.180624618</range>
				<gx:altitudeMode>relativeToSeaFloor</gx:altitudeMode>
			</LookAt>
			<styleUrl>#msn_wht-blank8</styleUrl>
			<Point>
				<coordinates>-95.03333333333333,29.2,0</coordinates>
			</Point>
		</Placemark>
		<Placemark>
			<name>P. magniventra</name>
			<description>Garbett &amp; Maddocks 1979: San Bernhard River; recent; s.m. (mainly inner sublittoral); sample 2396</description>
			<LookAt>
				<longitude>-94.16315425453145</longitude>
				<latitude>27.99199065128396</latitude>
				<altitude>0</altitude>
				<heading>-6.312557054239823</heading>
				<tilt>0</tilt>
				<range>1295306.180624618</range>
				<gx:altitudeMode>relativeToSeaFloor</gx:altitudeMode>
			</LookAt>
			<styleUrl>#msn_wht-blank8</styleUrl>
			<Point>
				<coordinates>-95.44166666666669,28.85000000000001,0</coordinates>
			</Point>
		</Placemark>
		<Placemark>
			<name>P. magniventra</name>
			<description>Garbett &amp; Maddocks 1979: Matagorda Bay; recent; s.m. (mainly inner sublittoral); several samples (cf. Fig. 7)</description>
			<LookAt>
				<longitude>-96.04360383746605</longitude>
				<latitude>27.8233872951424</latitude>
				<altitude>0</altitude>
				<heading>-7.200932265921479</heading>
				<tilt>0</tilt>
				<range>537283.4350658784</range>
				<gx:altitudeMode>relativeToSeaFloor</gx:altitudeMode>
			</LookAt>
			<styleUrl>#msn_wht-blank8</styleUrl>
			<Point>
				<coordinates>-96.33333333333334,28.53333333333334,0</coordinates>
			</Point>
		</Placemark>
		<Placemark>
			<name>P. magniventra</name>
			<description>Garbett &amp; Maddocks 1979: Aransas Bay; recent; s.m. (mainly inner sublittoral); several samples (cf. Fig. 9)</description>
			<LookAt>
				<longitude>-96.5293596397978</longitude>
				<latitude>28.15126439215893</latitude>
				<altitude>0</altitude>
				<heading>-7.428478287696586</heading>
				<tilt>0</tilt>
				<range>388745.5424231858</range>
				<gx:altitudeMode>relativeToSeaFloor</gx:altitudeMode>
			</LookAt>
			<styleUrl>#msn_wht-blank8</styleUrl>
			<Point>
				<coordinates>-97.01666666666667,28,0</coordinates>
			</Point>
		</Placemark>
		<Placemark>
			<name>P. magniventra</name>
			<description>Garbett &amp; Maddocks 1979: Corpus Christi Bay; recent; s.m. (mainly inner sublittoral); several samples (cf. Fig. 10)</description>
			<LookAt>
				<longitude>-96.5293596397978</longitude>
				<latitude>28.15126439215893</latitude>
				<altitude>0</altitude>
				<heading>-7.428478287696586</heading>
				<tilt>0</tilt>
				<range>388745.5424231858</range>
				<gx:altitudeMode>relativeToSeaFloor</gx:altitudeMode>
			</LookAt>
			<styleUrl>#msn_wht-blank8</styleUrl>
			<Point>
				<coordinates>-97.25,27.76666666666667,0</coordinates>
			</Point>
		</Placemark>
		<Placemark>
			<name>P. magniventra</name>
			<description><![CDATA[Cronin 1986: Mustang Island; Holocene; s.m. (sublittoral, <20-30 m, euhaline); sample F-4-2P]]></description>
			<LookAt>
				<longitude>-96.5293596397978</longitude>
				<latitude>28.15126439215893</latitude>
				<altitude>0</altitude>
				<heading>-7.428478287696586</heading>
				<tilt>0</tilt>
				<range>388745.5424231858</range>
				<gx:altitudeMode>relativeToSeaFloor</gx:altitudeMode>
			</LookAt>
			<styleUrl>#msn_wht-blank8</styleUrl>
			<Point>
				<coordinates>-97.16750000000002,27.67611111111111,0</coordinates>
			</Point>
		</Placemark>
		<Placemark>
			<name>P. magniventra</name>
			<description>Krutak 1982: Veracruz reefs; recent; s.m. (0.5-2 m, poly- to euhaline, 27-32.8°C); sample 1-2, 4, 8-9, 13, 17</description>
			<LookAt>
				<longitude>-91.51346764910305</longitude>
				<latitude>23.38608407718004</latitude>
				<altitude>0</altitude>
				<heading>-5.282812644456011</heading>
				<tilt>0</tilt>
				<range>1981584.179073172</range>
				<gx:altitudeMode>relativeToSeaFloor</gx:altitudeMode>
			</LookAt>
			<styleUrl>#msn_wht-blank8</styleUrl>
			<Point>
				<coordinates>-96.10888888888889,19.2125,0</coordinates>
			</Point>
		</Placemark>
		<Placemark>
			<name>P. magniventra</name>
			<description><![CDATA[Machain-Castillo 1986: Coatzacoaicos; Pliocene; s.m. (inner neritic, <50 m); locality A]]></description>
			<LookAt>
				<longitude>-91.51346764910305</longitude>
				<latitude>23.38608407718004</latitude>
				<altitude>0</altitude>
				<heading>-5.282812644456011</heading>
				<tilt>0</tilt>
				<range>1981584.179073172</range>
				<gx:altitudeMode>relativeToSeaFloor</gx:altitudeMode>
			</LookAt>
			<styleUrl>#msn_wht-blank6</styleUrl>
			<Point>
				<coordinates>-94.34999999999999,18.08333333333333,0</coordinates>
			</Point>
		</Placemark>
		<Placemark>
			<name>P. magniventra</name>
			<description>Morales 1966: Laguna de Términos; recent; s.m. (~2-4 m, 26-38 PSU, 25-32°C); samples 34, 45, 90-91, 93-94</description>
			<LookAt>
				<longitude>-91.51346764910305</longitude>
				<latitude>23.38608407718004</latitude>
				<altitude>0</altitude>
				<heading>-5.282812644456011</heading>
				<tilt>0</tilt>
				<range>1981584.179073172</range>
				<gx:altitudeMode>relativeToSeaFloor</gx:altitudeMode>
			</LookAt>
			<styleUrl>#msn_wht-blank1000</styleUrl>
			<Point>
				<coordinates>-91.73333333333333,18.56666666666667,0</coordinates>
			</Point>
		</Placemark>
		<Placemark>
			<name>P. magniventra</name>
			<description>Morales 1966: Laguna de Términos; recent; s.m. (~2-4 m, 26-38 PSU, 25-32°C); samples 84, 86, 189</description>
			<LookAt>
				<longitude>-90.51621066939151</longitude>
				<latitude>19.98462416026968</latitude>
				<altitude>0</altitude>
				<heading>-5.017449706884778</heading>
				<tilt>0</tilt>
				<range>987832.2681307084</range>
				<gx:altitudeMode>relativeToSeaFloor</gx:altitudeMode>
			</LookAt>
			<styleUrl>#msn_wht-blank1000</styleUrl>
			<Point>
				<coordinates>-91.5,18.71666666666667,0</coordinates>
			</Point>
		</Placemark>
		<Placemark>
			<name>P. magniventra</name>
			<description><![CDATA[Machain-Castillo & Gío-Argáez 1989: off Laguna de Términos; recent; s.m. (inner shelf, <20 m); several samples (cf. Fig. 9)]]></description>
			<LookAt>
				<longitude>-90.51621066939151</longitude>
				<latitude>19.98462416026968</latitude>
				<altitude>0</altitude>
				<heading>-5.017449706884778</heading>
				<tilt>0</tilt>
				<range>987832.2681307084</range>
				<gx:altitudeMode>relativeToSeaFloor</gx:altitudeMode>
			</LookAt>
			<styleUrl>#msn_wht-blank1000</styleUrl>
			<Point>
				<coordinates>-91.86666666666666,19.21666666666667,0</coordinates>
			</Point>
		</Placemark>
		<Placemark>
			<name>P. magniventra</name>
			<description>Machain-Castillo et al. 1990: W Yucatan shelf; recent; s.m. (20-50 m); several samples</description>
			<LookAt>
				<longitude>-90.51621066939151</longitude>
				<latitude>19.98462416026968</latitude>
				<altitude>0</altitude>
				<heading>-5.017449706884778</heading>
				<tilt>0</tilt>
				<range>987832.2681307084</range>
				<gx:altitudeMode>relativeToSeaFloor</gx:altitudeMode>
			</LookAt>
			<styleUrl>#msn_wht-blank1000</styleUrl>
			<Point>
				<coordinates>-91.36666666666667,20.08333333333333,0</coordinates>
			</Point>
		</Placemark>
		<Placemark>
			<name>P. aff. magniventra</name>
			<description>Bold 1988b: Alacran Reef; recent; -; several samples</description>
			<LookAt>
				<longitude>-90.51621066939151</longitude>
				<latitude>19.98462416026968</latitude>
				<altitude>0</altitude>
				<heading>-5.017449706884778</heading>
				<tilt>0</tilt>
				<range>987832.2681307084</range>
				<gx:altitudeMode>relativeToSeaFloor</gx:altitudeMode>
			</LookAt>
			<styleUrl>#msn_wht-blank100</styleUrl>
			<Point>
				<coordinates>-89.68333333333334,22.46666666666667,0</coordinates>
			</Point>
		</Placemark>
		<Placemark>
			<name>P. magniventra</name>
			<description>Gío-Argáez et al. 1995: Pacific coast off Sinaloa; recent; s.m. (34 m); station 4</description>
			<LookAt>
				<longitude>-90.51621066939151</longitude>
				<latitude>19.98462416026968</latitude>
				<altitude>0</altitude>
				<heading>-5.017449706884778</heading>
				<tilt>0</tilt>
				<range>987832.2681307084</range>
				<gx:altitudeMode>relativeToSeaFloor</gx:altitudeMode>
			</LookAt>
			<styleUrl>#msn_wht-blank1000</styleUrl>
			<Point>
				<coordinates>-107.3166666666667,24,0</coordinates>
			</Point>
		</Placemark>
		<Placemark>
			<name>P. magniventra</name>
			<description>Gío-Argáez et al. 1995: Pacific coast off Sinaloa; recent; s.m. (58 m); station 17</description>
			<LookAt>
				<longitude>-101.8813477443636</longitude>
				<latitude>23.74135668319629</latitude>
				<altitude>0</altitude>
				<heading>-9.180988018244108</heading>
				<tilt>0</tilt>
				<range>1606840.366977256</range>
				<gx:altitudeMode>relativeToSeaFloor</gx:altitudeMode>
			</LookAt>
			<styleUrl>#msn_wht-blank1000</styleUrl>
			<Point>
				<coordinates>-107.0333333333333,23.66666666666666,0</coordinates>
			</Point>
		</Placemark>
		<Placemark>
			<name>P. magniventra</name>
			<description>Gío-Argáez et al. 1995: Pacific coast off Sinaloa; recent; s.m. (50 m); station 36</description>
			<LookAt>
				<longitude>-101.8813477443636</longitude>
				<latitude>23.74135668319629</latitude>
				<altitude>0</altitude>
				<heading>-9.180988018244108</heading>
				<tilt>0</tilt>
				<range>1606840.366977256</range>
				<gx:altitudeMode>relativeToSeaFloor</gx:altitudeMode>
			</LookAt>
			<styleUrl>#msn_wht-blank1000</styleUrl>
			<Point>
				<coordinates>-106.1166666666667,22.66666666666667,0</coordinates>
			</Point>
		</Placemark>
		<Placemark>
			<name>P. magniventra</name>
			<description>Gío-Argáez et al. 1995: Pacific coast off Nayarit; recent; s.m. (60 m); station 48</description>
			<LookAt>
				<longitude>-101.8813477443636</longitude>
				<latitude>23.74135668319629</latitude>
				<altitude>0</altitude>
				<heading>-9.180988018244108</heading>
				<tilt>0</tilt>
				<range>1606840.366977256</range>
				<gx:altitudeMode>relativeToSeaFloor</gx:altitudeMode>
			</LookAt>
			<styleUrl>#msn_wht-blank1000</styleUrl>
			<Point>
				<coordinates>-106.0666666666667,22.18333333333333,0</coordinates>
			</Point>
		</Placemark>
		<Placemark>
			<name>P. magniventra</name>
			<description>Gío-Argáez et al. 1995: Pacific coast off Nayarit; recent; s.m. (67 m); station 52</description>
			<LookAt>
				<longitude>-101.8813477443636</longitude>
				<latitude>23.74135668319629</latitude>
				<altitude>0</altitude>
				<heading>-9.180988018244108</heading>
				<tilt>0</tilt>
				<range>1606840.366977256</range>
				<gx:altitudeMode>relativeToSeaFloor</gx:altitudeMode>
			</LookAt>
			<styleUrl>#msn_wht-blank1000</styleUrl>
			<Point>
				<coordinates>-106.1333333333333,21.66666666666667,0</coordinates>
			</Point>
		</Placemark>
		<Placemark>
			<name>P. magniventra</name>
			<description>Gío-Argáez et al. 1995: Pacific coast off Nayarit; recent; s.m. (48 m); station 74</description>
			<LookAt>
				<longitude>-101.8813477443636</longitude>
				<latitude>23.74135668319629</latitude>
				<altitude>0</altitude>
				<heading>-9.180988018244108</heading>
				<tilt>0</tilt>
				<range>1606840.366977256</range>
				<gx:altitudeMode>relativeToSeaFloor</gx:altitudeMode>
			</LookAt>
			<styleUrl>#msn_wht-blank1000</styleUrl>
			<Point>
				<coordinates>-105.45,21.46666666666667,0</coordinates>
			</Point>
		</Placemark>
		<Placemark>
			<name>P. magniventra</name>
			<description>Gío-Argáez et al. 1995: Pacific coast off Nayarit; recent; s.m. (46 m); station 65</description>
			<LookAt>
				<longitude>-101.8813477443636</longitude>
				<latitude>23.74135668319629</latitude>
				<altitude>0</altitude>
				<heading>-9.180988018244108</heading>
				<tilt>0</tilt>
				<range>1606840.366977256</range>
				<gx:altitudeMode>relativeToSeaFloor</gx:altitudeMode>
			</LookAt>
			<styleUrl>#msn_wht-blank1000</styleUrl>
			<Point>
				<coordinates>-105.3333333333333,21.25,0</coordinates>
			</Point>
		</Placemark>
		<Placemark>
			<name>P. magniventra</name>
			<description>Gío-Argáez et al. 1995: Pacific coast off Nayarit; recent; s.m. (40 m); station 64</description>
			<LookAt>
				<longitude>-101.8813477443636</longitude>
				<latitude>23.74135668319629</latitude>
				<altitude>0</altitude>
				<heading>-9.180988018244108</heading>
				<tilt>0</tilt>
				<range>1606840.366977256</range>
				<gx:altitudeMode>relativeToSeaFloor</gx:altitudeMode>
			</LookAt>
			<styleUrl>#msn_wht-blank1000</styleUrl>
			<Point>
				<coordinates>-105.45,21.23333333333333,0</coordinates>
			</Point>
		</Placemark>
		<Placemark>
			<name>P. magniventra</name>
			<description><![CDATA[Machain-Castillo et al. 1995: Golfo de Tehuantepec; recent; s.m. (inner neritic, <65 m, mainly <52 m); several samples (NW-most sample 84)]]></description>
			<LookAt>
				<longitude>-101.8813477803605</longitude>
				<latitude>23.74135710029015</latitude>
				<altitude>0</altitude>
				<heading>-1.449268959692547e-008</heading>
				<tilt>0</tilt>
				<range>1607225.428351768</range>
				<gx:altitudeMode>relativeToSeaFloor</gx:altitudeMode>
			</LookAt>
			<styleUrl>#msn_wht-blank1000</styleUrl>
			<Point>
				<coordinates>-95.71666666666667,15.88333333333334,0</coordinates>
			</Point>
		</Placemark>
		<Placemark>
			<name>P. magniventra</name>
			<description><![CDATA[Machain-Castillo et al. 1995: Golfo de Tehuantepec; recent; s.m. (inner neritic, <65 m, mainly <52 m); several samples (SE-most sample 74)]]></description>
			<LookAt>
				<longitude>-96.80848867767475</longitude>
				<latitude>14.46319010678407</latitude>
				<altitude>0</altitude>
				<heading>1.549833478603852</heading>
				<tilt>0</tilt>
				<range>4057578.792260446</range>
				<gx:altitudeMode>relativeToSeaFloor</gx:altitudeMode>
			</LookAt>
			<styleUrl>#msn_wht-blank1000</styleUrl>
			<Point>
				<coordinates>-92.76666666666667,14.5,0</coordinates>
			</Point>
		</Placemark>
		<Placemark>
			<name>P. aff. magniventra</name>
			<description>Bold 1967b: Nicoya Peninsula; Late Miocene; -; -</description>
			<LookAt>
				<longitude>-89.74215965132153</longitude>
				<latitude>12.74745814518718</latitude>
				<altitude>0</altitude>
				<heading>3.173938413885844</heading>
				<tilt>0</tilt>
				<range>2543333.692206654</range>
				<gx:altitudeMode>relativeToSeaFloor</gx:altitudeMode>
			</LookAt>
			<styleUrl>#msn_wht-blank18</styleUrl>
			<Point>
				<coordinates>-85.1111111111111,9.977777777777778,0</coordinates>
			</Point>
		</Placemark>
		<Placemark>
			<name>P. magniventra</name>
			<description>Bold 1973: Banes; Middle Miocene; s.m.; sample T1439</description>
			<LookAt>
				<longitude>-78.87230635048429</longitude>
				<latitude>21.87909809156656</latitude>
				<altitude>0</altitude>
				<heading>3.836030599580168</heading>
				<tilt>0</tilt>
				<range>2455956.535337679</range>
				<gx:altitudeMode>relativeToSeaFloor</gx:altitudeMode>
			</LookAt>
			<styleUrl>#msn_wht-blank18</styleUrl>
			<Point>
				<coordinates>-75.73,20.96222222222222,0</coordinates>
			</Point>
		</Placemark>
		<Placemark>
			<name>P. magniventra</name>
			<description>Bold 1973: Bahía de Nipe; Middle Miocene; s.m.; sample T1451</description>
			<LookAt>
				<longitude>-79.08536152075698</longitude>
				<latitude>16.58782412506293</latitude>
				<altitude>0</altitude>
				<heading>3.402963377898476</heading>
				<tilt>0</tilt>
				<range>2456762.924106449</range>
				<gx:altitudeMode>relativeToSeaFloor</gx:altitudeMode>
			</LookAt>
			<styleUrl>#msn_wht-blank18</styleUrl>
			<Point>
				<coordinates>-75.74611111111111,20.85083333333333,0</coordinates>
			</Point>
		</Placemark>
		<Placemark>
			<name>P. magniventra</name>
			<description>Bold 1975: Santiago de Cuba; Pliocene; s.m.; sample CU31</description>
			<LookAt>
				<longitude>-76.07843501659066</longitude>
				<latitude>20.58112619059364</latitude>
				<altitude>0</altitude>
				<heading>4.35045255911775</heading>
				<tilt>0</tilt>
				<range>430078.7229443701</range>
				<gx:altitudeMode>relativeToSeaFloor</gx:altitudeMode>
			</LookAt>
			<styleUrl>#msn_wht-blank2</styleUrl>
			<Point>
				<coordinates>-75.82249999999999,20.03638888888889,0</coordinates>
			</Point>
		</Placemark>
		<Placemark>
			<name>P. aff. magniventra</name>
			<description>Bold 1981: Thomonde; Middle Miocene; -; sample K 473</description>
			<LookAt>
				<longitude>-89.74215965132153</longitude>
				<latitude>12.74745814518718</latitude>
				<altitude>0</altitude>
				<heading>3.173938413885844</heading>
				<tilt>0</tilt>
				<range>2543333.692206654</range>
				<gx:altitudeMode>relativeToSeaFloor</gx:altitudeMode>
			</LookAt>
			<styleUrl>#msn_wht-blank9</styleUrl>
			<Point>
				<coordinates>-71.9413888888889,19.01833333333333,0</coordinates>
			</Point>
		</Placemark>
		<Placemark>
			<name>P. aff. magniventra</name>
			<description>Bold 1981: Thomonde; Middle Miocene-Pliocene; -; sample K 437</description>
			<LookAt>
				<longitude>-76.83186664365</longitude>
				<latitude>14.71719399607474</latitude>
				<altitude>0</altitude>
				<heading>5.980938306073053</heading>
				<tilt>0</tilt>
				<range>2545845.510027182</range>
				<gx:altitudeMode>relativeToSeaFloor</gx:altitudeMode>
			</LookAt>
			<styleUrl>#msn_wht-blank9</styleUrl>
			<Point>
				<coordinates>-71.91055555555556,18.98777777777778,0</coordinates>
			</Point>
		</Placemark>
		<Placemark>
			<name>P. aff. magniventra</name>
			<description>Bold 1988a: Río Cana; latest Miocene-Early Pliocene; s.m.; sample 17016</description>
			<LookAt>
				<longitude>-76.83186664365</longitude>
				<latitude>14.71719399607474</latitude>
				<altitude>0</altitude>
				<heading>5.980938306073053</heading>
				<tilt>0</tilt>
				<range>2545845.510027182</range>
				<gx:altitudeMode>relativeToSeaFloor</gx:altitudeMode>
			</LookAt>
			<styleUrl>#msn_wht-blank9</styleUrl>
			<Point>
				<coordinates>-71.29416666666667,19.5575,0</coordinates>
			</Point>
		</Placemark>
		<Placemark>
			<name>P. aff. magniventra</name>
			<description>Bold 1988a: Río Cana; latest Miocene-Early Pliocene; s.m.; sample 17008</description>
			<LookAt>
				<longitude>-76.83186664365</longitude>
				<latitude>14.71719399607474</latitude>
				<altitude>0</altitude>
				<heading>5.980938306073053</heading>
				<tilt>0</tilt>
				<range>2545845.510027182</range>
				<gx:altitudeMode>relativeToSeaFloor</gx:altitudeMode>
			</LookAt>
			<styleUrl>#msn_wht-blank9</styleUrl>
			<Point>
				<coordinates>-71.29444444444444,19.55166666666667,0</coordinates>
			</Point>
		</Placemark>
		<Placemark>
			<name>P. magniventra</name>
			<description>Baker &amp; Hulings 1966: region Ponce-Mayaguez; recent; s.m. (1.5-91 m); assemblage A</description>
			<LookAt>
				<longitude>-67.16018118487837</longitude>
				<latitude>18.01637341918965</latitude>
				<altitude>0</altitude>
				<heading>3.44419231908814</heading>
				<tilt>0</tilt>
				<range>157535.1317130337</range>
				<gx:altitudeMode>relativeToSeaFloor</gx:altitudeMode>
			</LookAt>
			<styleUrl>#msn_wht-blank19</styleUrl>
			<Point>
				<coordinates>-67.16666666666667,18.2,0</coordinates>
			</Point>
		</Placemark>
		<Placemark>
			<name>P. magniventra</name>
			<description>Bold 1963: Trinidad; Early Miocene-Pliocene; s.m.; several samples (~location 7)</description>
			<LookAt>
				<longitude>-72.0642323116852</longitude>
				<latitude>18.60708672079774</latitude>
				<altitude>0</altitude>
				<heading>7.323565649373185</heading>
				<tilt>0</tilt>
				<range>2454740.766206266</range>
				<gx:altitudeMode>relativeToSeaFloor</gx:altitudeMode>
			</LookAt>
			<styleUrl>#msn_wht-blank9</styleUrl>
			<Point>
				<coordinates>-61.43333333333333,10.38333333333333,0</coordinates>
			</Point>
		</Placemark>
		<Placemark>
			<name>P. magniventra</name>
			<description>Llano &amp; Alvarez 1993: Bon Chica (Isla de Margarita); subfossil; s.m. (lagoonal); transect 2</description>
			<LookAt>
				<longitude>-64.35332375633467</longitude>
				<latitude>10.96731684187293</latitude>
				<altitude>0</altitude>
				<heading>-0.6901620109347201</heading>
				<tilt>0</tilt>
				<range>3331.11214092136</range>
				<gx:altitudeMode>relativeToSeaFloor</gx:altitudeMode>
			</LookAt>
			<styleUrl>#msn_wht-blank021</styleUrl>
			<Point>
				<coordinates>-64.35111111111111,10.97027777777778,0</coordinates>
			</Point>
		</Placemark>
		<Placemark>
			<name>P. magniventra</name>
			<description>Wilson 2007: Mahogany Field (off SE Trinidad); recent; s.m. (75-78 m); samples MHGY1, 2, 5, MHGYCTR</description>
			<LookAt>
				<longitude>-69.02906589853797</longitude>
				<latitude>13.31456675620617</latitude>
				<altitude>0</altitude>
				<heading>7.984599398310086</heading>
				<tilt>0</tilt>
				<range>2457596.482197976</range>
				<gx:altitudeMode>relativeToSeaFloor</gx:altitudeMode>
			</LookAt>
			<styleUrl>#msn_wht-blank32</styleUrl>
			<Point>
				<coordinates>-60.31666666666667,10.11666666666667,0</coordinates>
			</Point>
		</Placemark>
		<Placemark>
			<name>P. magniventra</name>
			<description>Reyes &amp; Acosta 1995: Bahía Tumaco; recent; s.m. (4 m); transect 1, station L26</description>
			<LookAt>
				<longitude>-78.61504339246683</longitude>
				<latitude>1.924198981065371</latitude>
				<altitude>0</altitude>
				<heading>-2.380269500896778</heading>
				<tilt>0</tilt>
				<range>61964.50331043187</range>
				<gx:altitudeMode>relativeToSeaFloor</gx:altitudeMode>
			</LookAt>
			<styleUrl>#msn_wht-blank021</styleUrl>
			<Point>
				<coordinates>-78.61722222222221,1.926944444444444,0</coordinates>
			</Point>
		</Placemark>
		<Placemark>
			<name>P. magniventra</name>
			<description>Távora 1994 (Ramos et al. 2004): Aricuru; Early Miocene; s.m. to lagoonal; several samples</description>
			<LookAt>
				<longitude>-47.70665019370822</longitude>
				<latitude>-1.572942615789069</latitude>
				<altitude>0</altitude>
				<heading>-6.774362808382941e-011</heading>
				<tilt>0</tilt>
				<range>309236.8149079193</range>
				<gx:altitudeMode>relativeToSeaFloor</gx:altitudeMode>
			</LookAt>
			<styleUrl>#m_ylw-pushpin</styleUrl>
			<Point>
				<coordinates>-47.51194444444445,-0.7027777777777777,0</coordinates>
			</Point>
		</Placemark>
		<Placemark>
			<name>P. ex gr. magniventra</name>
			<description><![CDATA[Coimbra et al. 1999: Brazilian Equatorial shelf; Holocene; s.m. (<100 m, shelf); several samples (NW-most record)]]></description>
			<LookAt>
				<longitude>-47.52832883710026</longitude>
				<latitude>1.423012135902952</latitude>
				<altitude>0</altitude>
				<heading>-4.263126800098572</heading>
				<tilt>0</tilt>
				<range>1173064.781556652</range>
				<gx:altitudeMode>relativeToSeaFloor</gx:altitudeMode>
			</LookAt>
			<styleUrl>#msn_wht-blank320</styleUrl>
			<Point>
				<coordinates>-50,3.25,0</coordinates>
			</Point>
		</Placemark>
		<Placemark>
			<name>P. ex gr. magniventra</name>
			<description><![CDATA[Coimbra et al. 1999: Brazilian Equatorial shelf; Holocene; s.m. (<100 m, shelf); several samples (SE-most record)]]></description>
			<LookAt>
				<longitude>-41.89193195336565</longitude>
				<latitude>-1.731988673910937</latitude>
				<altitude>0</altitude>
				<heading>-0.3421805723741241</heading>
				<tilt>0</tilt>
				<range>1146653.373549189</range>
				<gx:altitudeMode>relativeToSeaFloor</gx:altitudeMode>
			</LookAt>
			<styleUrl>#msn_wht-blank320</styleUrl>
			<Point>
				<coordinates>-41.5,-2.666666666666667,0</coordinates>
			</Point>
		</Placemark>
		<Placemark>
			<name>*P. tumidum</name>
			<description><![CDATA[Puri 1954: Ochlockonee River; Pliocene; s.m. (<100 m Ecphora facies); localities 43-44; first description]]></description>
			<LookAt>
				<longitude>-84.78143332962901</longitude>
				<latitude>30.94673726096128</latitude>
				<altitude>0</altitude>
				<heading>2.634409320059082</heading>
				<tilt>0</tilt>
				<range>215475.6555054294</range>
				<gx:altitudeMode>relativeToSeaFloor</gx:altitudeMode>
			</LookAt>
			<styleUrl>#msn_wht-blank020</styleUrl>
			<Point>
				<coordinates>-84.64555555555556,30.38444444444444,0</coordinates>
			</Point>
		</Placemark>
		<Placemark>
			<name>P. scrippsi</name>
			<description>Valentine 1976: Pacific Coast California &amp; B. California; Holocene; s.m. (inner sublittoral, ~12-24°C); N-most records (~Santa Barbara)</description>
			<LookAt>
				<longitude>-103.7844538544656</longitude>
				<latitude>32.10076386999958</latitude>
				<altitude>0</altitude>
				<heading>-3.965357502981399</heading>
				<tilt>0</tilt>
				<range>3431663.672513702</range>
				<gx:altitudeMode>relativeToSeaFloor</gx:altitudeMode>
			</LookAt>
			<styleUrl>#msn_wht-blank32</styleUrl>
			<Point>
				<coordinates>-120.5833333333333,34.53333333333333,0</coordinates>
			</Point>
		</Placemark>
		<Placemark>
			<name>*P. scrippsi</name>
			<description>Benson 1959: Bahía Todos Los Santos; recent; s.m. (9-36 m, 11-13°C); sample 108; first description</description>
			<LookAt>
				<longitude>-103.7844538544656</longitude>
				<latitude>32.10076386999958</latitude>
				<altitude>0</altitude>
				<heading>-3.965357502981399</heading>
				<tilt>0</tilt>
				<range>3431663.672513702</range>
				<gx:altitudeMode>relativeToSeaFloor</gx:altitudeMode>
			</LookAt>
			<styleUrl>#msn_wht-blank31</styleUrl>
			<Point>
				<coordinates>-116.6644444444444,31.85444444444445,0</coordinates>
			</Point>
		</Placemark>
		<Placemark>
			<name>P. scrippsi</name>
			<description>Swain &amp; Gilby 1974: off Punta Banda; recent; s.m. (27 m); station 114</description>
			<LookAt>
				<longitude>-103.7844538544656</longitude>
				<latitude>32.10076386999958</latitude>
				<altitude>0</altitude>
				<heading>-3.965357502981399</heading>
				<tilt>0</tilt>
				<range>3431663.672513702</range>
				<gx:altitudeMode>relativeToSeaFloor</gx:altitudeMode>
			</LookAt>
			<styleUrl>#msn_wht-blank32</styleUrl>
			<Point>
				<coordinates>-116.6844444444445,31.7,0</coordinates>
			</Point>
		</Placemark>
		<Placemark>
			<name>P. scrippsi</name>
			<description>Swain &amp; Gilby 1974: Bahía Todos Santos; recent; s.m. (5 m); station 122</description>
			<LookAt>
				<longitude>-112.8043081989479</longitude>
				<latitude>29.83919823584349</latitude>
				<altitude>0</altitude>
				<heading>-8.853164109372697</heading>
				<tilt>0</tilt>
				<range>1087186.190947149</range>
				<gx:altitudeMode>relativeToSeaFloor</gx:altitudeMode>
			</LookAt>
			<styleUrl>#msn_wht-blank32</styleUrl>
			<Point>
				<coordinates>-116.6666666666667,31.72611111111111,0</coordinates>
			</Point>
		</Placemark>
		<Placemark>
			<name>P. scrippsi</name>
			<description>McKenzie &amp; Swain 1967: Laguna Ojo de Liebre; recent; s.m. (lower lagoon, ~10 m, 34-38 PSU, 18-25°C); sample 90A</description>
			<LookAt>
				<longitude>-112.8043081989479</longitude>
				<latitude>29.83919823584349</latitude>
				<altitude>0</altitude>
				<heading>-8.853164109372697</heading>
				<tilt>0</tilt>
				<range>1087186.190947149</range>
				<gx:altitudeMode>relativeToSeaFloor</gx:altitudeMode>
			</LookAt>
			<styleUrl>#msn_wht-blank32</styleUrl>
			<Point>
				<coordinates>-114.3413888888889,27.86555555555556,0</coordinates>
			</Point>
		</Placemark>
		<Placemark>
			<name>P. scrippsi</name>
			<description><![CDATA[McKenzie & Swain 1967: Laguna Ojo de Liebre; recent; s.m. (inner lagoon, <10 m, 34-47 PSU, 18-27°C); sample 86O]]></description>
			<LookAt>
				<longitude>-112.8043081989479</longitude>
				<latitude>29.83919823584349</latitude>
				<altitude>0</altitude>
				<heading>-8.853164109372697</heading>
				<tilt>0</tilt>
				<range>1087186.190947149</range>
				<gx:altitudeMode>relativeToSeaFloor</gx:altitudeMode>
			</LookAt>
			<styleUrl>#msn_wht-blank32</styleUrl>
			<Point>
				<coordinates>-113.9608333333333,27.67972222222223,0</coordinates>
			</Point>
		</Placemark>
		<Placemark>
			<name>P. scrippsi</name>
			<description>Valentine 1976: Pacific Coast California &amp; B. California; Holocene; s.m. (inner sublittoral, ~12-24°C); S-most records (Cabo San Lucas)</description>
			<LookAt>
				<longitude>-111.543045141366</longitude>
				<latitude>27.70878601095606</latitude>
				<altitude>0</altitude>
				<heading>-8.341541216503417</heading>
				<tilt>0</tilt>
				<range>1087534.812416425</range>
				<gx:altitudeMode>relativeToSeaFloor</gx:altitudeMode>
			</LookAt>
			<styleUrl>#msn_wht-blank32</styleUrl>
			<Point>
				<coordinates>-109.8833333333333,22.86666666666667,0</coordinates>
			</Point>
		</Placemark>
		<Placemark>
			<name>P. scrippsi</name>
			<description>Benson &amp; Kaesler 1963: Laguna la Cruz; recent; s.m. (especially open gulf, ~6 m, euhaline); sample 13</description>
			<LookAt>
				<longitude>-110.5130559950166</longitude>
				<latitude>27.18793350701665</latitude>
				<altitude>0</altitude>
				<heading>-7.760799746763828</heading>
				<tilt>0</tilt>
				<range>1356595.968548175</range>
				<gx:altitudeMode>relativeToSeaFloor</gx:altitudeMode>
			</LookAt>
			<styleUrl>#msn_wht-blank32</styleUrl>
			<Point>
				<coordinates>-111.9633333333333,28.81305555555556,0</coordinates>
			</Point>
		</Placemark>
		<Placemark>
			<name>P. scrippsi</name>
			<description>Benson &amp; Kaesler 1963: Estero de Tastiota; recent; s.m. (especially open gulf, ~6 m, euhaline); samples 107-108, 402, 404-407, 410, 419</description>
			<LookAt>
				<longitude>-110.5130559950166</longitude>
				<latitude>27.18793350701665</latitude>
				<altitude>0</altitude>
				<heading>-7.760799746763828</heading>
				<tilt>0</tilt>
				<range>1356595.968548175</range>
				<gx:altitudeMode>relativeToSeaFloor</gx:altitudeMode>
			</LookAt>
			<styleUrl>#msn_wht-blank32</styleUrl>
			<Point>
				<coordinates>-111.4552777777778,28.36111111111111,0</coordinates>
			</Point>
		</Placemark>
		<Placemark>
			<name>P. scrippsi</name>
			<description>Swain 1967: Gulf of California; recent; s.m. (~11 m); station 102</description>
			<LookAt>
				<longitude>-111.4782699401031</longitude>
				<latitude>27.27404630015302</latitude>
				<altitude>0</altitude>
				<heading>-8.206679537856887</heading>
				<tilt>0</tilt>
				<range>667291.4814315941</range>
				<gx:altitudeMode>relativeToSeaFloor</gx:altitudeMode>
			</LookAt>
			<styleUrl>#msn_wht-blank32</styleUrl>
			<Point>
				<coordinates>-111.3966666666667,26.275,0</coordinates>
			</Point>
		</Placemark>
		<Placemark>
			<name>P. scrippsi</name>
			<description>Swain 1967: Gulf of California; recent; s.m. (~9 m); station 123</description>
			<LookAt>
				<longitude>-111.4782699401031</longitude>
				<latitude>27.27404630015302</latitude>
				<altitude>0</altitude>
				<heading>-8.206679537856887</heading>
				<tilt>0</tilt>
				<range>667291.4814315941</range>
				<gx:altitudeMode>relativeToSeaFloor</gx:altitudeMode>
			</LookAt>
			<styleUrl>#msn_wht-blank32</styleUrl>
			<Point>
				<coordinates>-109.4583333333334,25.875,0</coordinates>
			</Point>
		</Placemark>
		<Placemark>
			<name>P. scrippsi</name>
			<description>Gío-Argáez et al. 1995: Pacific coast off Sinaloa; recent; s.m. (21 m, rare); station 3</description>
			<LookAt>
				<longitude>-110.2443310757374</longitude>
				<latitude>26.0112062642264</latitude>
				<altitude>0</altitude>
				<heading>-7.684247815356573</heading>
				<tilt>0</tilt>
				<range>1412153.887397519</range>
				<gx:altitudeMode>relativeToSeaFloor</gx:altitudeMode>
			</LookAt>
			<styleUrl>#msn_wht-blank32</styleUrl>
			<Point>
				<coordinates>-107.2166666666667,24,0</coordinates>
			</Point>
		</Placemark>
		<Placemark>
			<name>P. scrippsi</name>
			<description>Gío-Argáez et al. 1995: Pacific coast off Sinaloa; recent; s.m. (28 m, rare); station 2</description>
			<LookAt>
				<longitude>-110.2443310757374</longitude>
				<latitude>26.0112062642264</latitude>
				<altitude>0</altitude>
				<heading>-7.684247815356573</heading>
				<tilt>0</tilt>
				<range>1412153.887397519</range>
				<gx:altitudeMode>relativeToSeaFloor</gx:altitudeMode>
			</LookAt>
			<styleUrl>#msn_wht-blank32</styleUrl>
			<Point>
				<coordinates>-106.95,23.7,0</coordinates>
			</Point>
		</Placemark>
		<Placemark>
			<name>P. scrippsi</name>
			<description>Swain 1967: Gulf of California; recent; s.m. (~58 m); station 21</description>
			<LookAt>
				<longitude>-110.2443310757374</longitude>
				<latitude>26.0112062642264</latitude>
				<altitude>0</altitude>
				<heading>-7.684247815356573</heading>
				<tilt>0</tilt>
				<range>1412153.887397519</range>
				<gx:altitudeMode>relativeToSeaFloor</gx:altitudeMode>
			</LookAt>
			<styleUrl>#msn_wht-blank32</styleUrl>
			<Point>
				<coordinates>-106.7583333333334,23.39166666666667,0</coordinates>
			</Point>
		</Placemark>
		<Placemark>
			<name>P. scrippsi</name>
			<description>Gío-Argáez et al. 1995: Pacific coast off Sinaloa; recent; s.m. (41 m, most abundant); station 34</description>
			<LookAt>
				<longitude>-110.2443310757374</longitude>
				<latitude>26.0112062642264</latitude>
				<altitude>0</altitude>
				<heading>-7.684247815356573</heading>
				<tilt>0</tilt>
				<range>1412153.887397519</range>
				<gx:altitudeMode>relativeToSeaFloor</gx:altitudeMode>
			</LookAt>
			<styleUrl>#msn_wht-blank32</styleUrl>
			<Point>
				<coordinates>-106.4,23.10000000000001,0</coordinates>
			</Point>
		</Placemark>
		<Placemark>
			<name>P. scrippsi</name>
			<description>Gío-Argáez et al. 1995: Pacific coast off Sinaloa; recent; s.m. (100 m, rare); station 33</description>
			<LookAt>
				<longitude>-110.2443310757374</longitude>
				<latitude>26.0112062642264</latitude>
				<altitude>0</altitude>
				<heading>-7.684247815356573</heading>
				<tilt>0</tilt>
				<range>1412153.887397519</range>
				<gx:altitudeMode>relativeToSeaFloor</gx:altitudeMode>
			</LookAt>
			<styleUrl>#msn_wht-blank32</styleUrl>
			<Point>
				<coordinates>-106.4833333333333,23.06666666666667,0</coordinates>
			</Point>
		</Placemark>
		<Placemark>
			<name>P. scrippsi</name>
			<description>Gío-Argáez et al. 1995: Pacific coast off Nayarit; recent; s.m. (24 m, rare); station 74a</description>
			<LookAt>
				<longitude>-110.2443300099095</longitude>
				<latitude>26.01120619117689</latitude>
				<altitude>0</altitude>
				<heading>-7.684247347941029</heading>
				<tilt>0</tilt>
				<range>1411998.594819801</range>
				<gx:altitudeMode>relativeToSeaFloor</gx:altitudeMode>
			</LookAt>
			<styleUrl>#msn_wht-blank32</styleUrl>
			<Point>
				<coordinates>-105.7166666666667,21.81666666666667,0</coordinates>
			</Point>
		</Placemark>
		<Placemark>
			<name>P. scrippsi</name>
			<description>Swain &amp; Gilby 1967: Corinto Bay; recent; s.m. (estuary, 7.6 m, 34 PSU); station 12</description>
			<LookAt>
				<longitude>-110.2443300099095</longitude>
				<latitude>26.01120619117689</latitude>
				<altitude>0</altitude>
				<heading>-7.684247347941029</heading>
				<tilt>0</tilt>
				<range>1411998.594819801</range>
				<gx:altitudeMode>relativeToSeaFloor</gx:altitudeMode>
			</LookAt>
			<styleUrl>#msn_wht-blank32</styleUrl>
			<Point>
				<coordinates>-87.16388888888889,12.50388888888889,0</coordinates>
			</Point>
		</Placemark>
		<Placemark>
			<name>P. scrippsi</name>
			<description>Swain &amp; Gilby 1967: Corinto Bay; recent; s.m. (estuary, 7.6 m, 34 PSU); station 15</description>
			<LookAt>
				<longitude>-89.09353763436897</longitude>
				<latitude>12.18028653310848</latitude>
				<altitude>0</altitude>
				<heading>-1.295522740472419</heading>
				<tilt>0</tilt>
				<range>2758529.633747705</range>
				<gx:altitudeMode>relativeToSeaFloor</gx:altitudeMode>
			</LookAt>
			<styleUrl>#msn_wht-blank32</styleUrl>
			<Point>
				<coordinates>-87.16944444444445,12.50305555555556,0</coordinates>
			</Point>
		</Placemark>
		<Placemark>
			<name>P. scrippsi</name>
			<description>Swain &amp; Gilby 1967: Corinto Bay; recent; s.m. (estuary, 10.7 m); station 8</description>
			<LookAt>
				<longitude>-87.27425467746112</longitude>
				<latitude>12.36267221931331</latitude>
				<altitude>0</altitude>
				<heading>-0.9113790708285002</heading>
				<tilt>0</tilt>
				<range>118735.9469117594</range>
				<gx:altitudeMode>relativeToSeaFloor</gx:altitudeMode>
			</LookAt>
			<styleUrl>#msn_wht-blank32</styleUrl>
			<Point>
				<coordinates>-87.16277777777778,12.49722222222222,0</coordinates>
			</Point>
		</Placemark>
		<Placemark>
			<name>P. scrippsi</name>
			<description>Swain &amp; Gilby 1967: San Juan del Sur; recent; -; mentioned in text</description>
			<LookAt>
				<longitude>-87.27425467746112</longitude>
				<latitude>12.36267221931331</latitude>
				<altitude>0</altitude>
				<heading>-0.9113790708285002</heading>
				<tilt>0</tilt>
				<range>118735.9469117594</range>
				<gx:altitudeMode>relativeToSeaFloor</gx:altitudeMode>
			</LookAt>
			<styleUrl>#msn_wht-blank32</styleUrl>
			<Point>
				<coordinates>-85.88444444444446,11.25277777777778,0</coordinates>
			</Point>
		</Placemark>
		<Placemark>
			<name>P. bensoni</name>
			<description>Valentine 1976: Pacific Coast California &amp; B. California; Holocene; s.m. (inner sublittoral, ~12-24°C); N-most record (~Santa Barbara)</description>
			<LookAt>
				<longitude>-106.0252041887805</longitude>
				<latitude>29.96063762694273</latitude>
				<altitude>0</altitude>
				<heading>-6.425573248134048</heading>
				<tilt>0</tilt>
				<range>3118502.722172851</range>
				<gx:altitudeMode>relativeToSeaFloor</gx:altitudeMode>
			</LookAt>
			<styleUrl>#msn_wht-blank32</styleUrl>
			<Point>
				<coordinates>-119.2333333333333,34.13333333333333,0</coordinates>
			</Point>
		</Placemark>
		<Placemark>
			<name>P. bensoni</name>
			<description>Valentine 1976: San Pedro; Early Pleistocene; s.m. (sublittoral, ~13-18°C); -</description>
			<LookAt>
				<longitude>-106.0252041887805</longitude>
				<latitude>29.96063762694273</latitude>
				<altitude>0</altitude>
				<heading>-6.425573248134048</heading>
				<tilt>0</tilt>
				<range>3118502.722172851</range>
				<gx:altitudeMode>relativeToSeaFloor</gx:altitudeMode>
			</LookAt>
			<styleUrl>#msn_wht-blank5</styleUrl>
			<Point>
				<coordinates>-118.2833333333333,33.73333333333333,0</coordinates>
			</Point>
		</Placemark>
		<Placemark>
			<name>*P. bensoni</name>
			<description>McKenzie &amp; Swain 1967: Laguna Ojo de Liebre; recent; s.m. (lower lagoon, ~10 m, 34-38 PSU, 18-25°C); sample 90A; first description</description>
			<LookAt>
				<longitude>-106.0252041887805</longitude>
				<latitude>29.96063762694273</latitude>
				<altitude>0</altitude>
				<heading>-6.425573248134048</heading>
				<tilt>0</tilt>
				<range>3118502.722172851</range>
				<gx:altitudeMode>relativeToSeaFloor</gx:altitudeMode>
			</LookAt>
			<styleUrl>#msn_wht-blank31</styleUrl>
			<Point>
				<coordinates>-114.3413888888889,27.86555555555556,0</coordinates>
			</Point>
		</Placemark>
		<Placemark>
			<name>P. bensoni</name>
			<description>Valentine 1976: Pacific Coast California &amp; B. California; Holocene; s.m. (inner sublittoral, ~12-24 °C); S-most record (~Punta Eugenia)</description>
			<LookAt>
				<longitude>-103.3189614769144</longitude>
				<latitude>29.26779817002522</latitude>
				<altitude>0</altitude>
				<heading>-5.30543859319407</heading>
				<tilt>0</tilt>
				<range>4241604.132605485</range>
				<gx:altitudeMode>relativeToSeaFloor</gx:altitudeMode>
			</LookAt>
			<styleUrl>#msn_wht-blank28</styleUrl>
			<Point>
				<coordinates>-114.2833333333333,27.11666666666667,0</coordinates>
			</Point>
		</Placemark>
		<Placemark>
			<name>P. cf. howei</name>
			<description><![CDATA[Cronin 1986: Mustang Island; Holocene; s.m. (sublittoral, <20-30 m, euhaline); sample EE-12-1P]]></description>
			<LookAt>
				<longitude>-106.2009450401049</longitude>
				<latitude>25.89644397480583</latitude>
				<altitude>0</altitude>
				<heading>-6.791421629929822</heading>
				<tilt>0</tilt>
				<range>4833137.83117574</range>
				<gx:altitudeMode>relativeToSeaFloor</gx:altitudeMode>
			</LookAt>
			<styleUrl>#msn_wht-blank28</styleUrl>
			<Point>
				<coordinates>-97.18722222222223,27.68305555555556,0</coordinates>
			</Point>
		</Placemark>
		<Placemark>
			<name>P. aff. howei</name>
			<description>Bold 1988b: Alacran Reef; recent; -; several samples</description>
			<LookAt>
				<longitude>-92.50074007069328</longitude>
				<latitude>20.6695753641646</latitude>
				<altitude>0</altitude>
				<heading>-1.055929459788951</heading>
				<tilt>0</tilt>
				<range>2877052.419249125</range>
				<gx:altitudeMode>relativeToSeaFloor</gx:altitudeMode>
			</LookAt>
			<styleUrl>#msn_wht-blank27</styleUrl>
			<Point>
				<coordinates>-89.68333333333334,22.46666666666667,0</coordinates>
			</Point>
		</Placemark>
		<Placemark>
			<name>P. howei</name>
			<description>Bold 1988a: Rio Yaque del Norte (Arroyo López); Middle-Late Miocene; -; sample TU 1447</description>
			<LookAt>
				<longitude>-77.25990719844353</longitude>
				<latitude>16.5945820826595</latitude>
				<altitude>0</altitude>
				<heading>3.82428187242886</heading>
				<tilt>0</tilt>
				<range>2822271.141520033</range>
				<gx:altitudeMode>relativeToSeaFloor</gx:altitudeMode>
			</LookAt>
			<styleUrl>#msn_wht-blank36</styleUrl>
			<Point>
				<coordinates>-70.71250000000001,19.35166666666667,0</coordinates>
			</Point>
		</Placemark>
		<Placemark>
			<name>P. howei</name>
			<description>Teeter 1975: Belize; Holocene; s.m. (main lagoon, ~4-59 m, 27.5-36 PSU); several samples, mainly in main lagoon</description>
			<LookAt>
				<longitude>-77.25990719844353</longitude>
				<latitude>16.5945820826595</latitude>
				<altitude>0</altitude>
				<heading>3.82428187242886</heading>
				<tilt>0</tilt>
				<range>2822271.141520033</range>
				<gx:altitudeMode>relativeToSeaFloor</gx:altitudeMode>
			</LookAt>
			<styleUrl>#msn_wht-blank37</styleUrl>
			<Point>
				<coordinates>-88.15000000000001,16.95,0</coordinates>
			</Point>
		</Placemark>
		<Placemark>
			<name>P. aff. howei</name>
			<description>Bold 1965, 1967b: Río Reventazón; (Middle-Late) Miocene; -; sample CR 12 (Beets 227)</description>
			<LookAt>
				<longitude>-77.25990719844353</longitude>
				<latitude>16.5945820826595</latitude>
				<altitude>0</altitude>
				<heading>3.82428187242886</heading>
				<tilt>0</tilt>
				<range>2822271.141520033</range>
				<gx:altitudeMode>relativeToSeaFloor</gx:altitudeMode>
			</LookAt>
			<styleUrl>#msn_wht-blank36</styleUrl>
			<Point>
				<coordinates>-83.59999999999999,10.04305555555556,0</coordinates>
			</Point>
		</Placemark>
		<Placemark>
			<name>*P. howei</name>
			<description>Coryell &amp; Fields 1937: Cativa (Gatun); latest Middle-earliest Late Miocene; s.m.; Cativa; first description</description>
			<LookAt>
				<longitude>-77.25990719844353</longitude>
				<latitude>16.5945820826595</latitude>
				<altitude>0</altitude>
				<heading>3.82428187242886</heading>
				<tilt>0</tilt>
				<range>2822271.141520033</range>
				<gx:altitudeMode>relativeToSeaFloor</gx:altitudeMode>
			</LookAt>
			<styleUrl>#msn_wht-blank310</styleUrl>
			<Point>
				<coordinates>-79.83722222222222,9.372777777777777,0</coordinates>
			</Point>
		</Placemark>
		<Placemark>
			<name>P. howei</name>
			<description>Bold 1967a: Cativa (Gatun); latest Middle-earliest Late Miocene; s.m.; sample P. 12</description>
			<LookAt>
				<longitude>-79.8289803185876</longitude>
				<latitude>9.714664259504971</latitude>
				<altitude>0</altitude>
				<heading>3.286357615189961</heading>
				<tilt>0</tilt>
				<range>1057455.430682883</range>
				<gx:altitudeMode>relativeToSeaFloor</gx:altitudeMode>
			</LookAt>
			<styleUrl>#msn_wht-blank36</styleUrl>
			<Point>
				<coordinates>-79.85194444444444,9.353888888888889,0</coordinates>
			</Point>
		</Placemark>
		<Placemark>
			<name>P. howei</name>
			<description>Bold 1967a: Cativa (Gatun); latest Middle-earliest Late Miocene; s.m.; corehole G-167 (~17.5 m)</description>
			<LookAt>
				<longitude>-79.82417606812059</longitude>
				<latitude>9.458374417157861</latitude>
				<altitude>0</altitude>
				<heading>3.287159852624781</heading>
				<tilt>0</tilt>
				<range>695070.9511484269</range>
				<gx:altitudeMode>relativeToSeaFloor</gx:altitudeMode>
			</LookAt>
			<styleUrl>#msn_wht-blank36</styleUrl>
			<Point>
				<coordinates>-79.91138888888889,9.281666666666668,0</coordinates>
			</Point>
		</Placemark>
		<Placemark>
			<name>P. aff. spurium</name>
			<description>Guernet &amp; Fourcade 1988: Little Bahama Bank; Late Miocene; -; hole 628A, core 11H-3</description>
			<LookAt>
				<longitude>-79.82417606812059</longitude>
				<latitude>9.458374417157861</latitude>
				<altitude>0</altitude>
				<heading>3.287159852624781</heading>
				<tilt>0</tilt>
				<range>695070.9511484269</range>
				<gx:altitudeMode>relativeToSeaFloor</gx:altitudeMode>
			</LookAt>
			<styleUrl>#msn_wht-blank14</styleUrl>
			<Point>
				<coordinates>-78.31583333333333,27.53083333333333,0</coordinates>
			</Point>
		</Placemark>
		<Placemark>
			<name>*P. spurium</name>
			<description>Bold 1963: Melajo River; Late Miocene; s.m.; locality 5; first description</description>
			<LookAt>
				<longitude>-68.33205219148553</longitude>
				<latitude>13.63068951764361</latitude>
				<altitude>0</altitude>
				<heading>6.474169832860035</heading>
				<tilt>0</tilt>
				<range>2847581.619871674</range>
				<gx:altitudeMode>relativeToSeaFloor</gx:altitudeMode>
			</LookAt>
			<styleUrl>#msn_wht-blank36</styleUrl>
			<Point>
				<coordinates>-61.1,10.68333333333333,0</coordinates>
			</Point>
		</Placemark>
		<Placemark>
			<name>*P.? compactum</name>
			<description>Bold 1972a: Maparari; early Middle-Late Miocene; s.m. (littoral-infralittoral); ?samples Creole 151830, 151255; first description</description>
			<LookAt>
				<longitude>-69.86029554890132</longitude>
				<latitude>14.13101133334999</latitude>
				<altitude>0</altitude>
				<heading>6.113469267438086</heading>
				<tilt>0</tilt>
				<range>3444564.42978368</range>
				<gx:altitudeMode>relativeToSeaFloor</gx:altitudeMode>
			</LookAt>
			<styleUrl>#msn_wht-blank36</styleUrl>
			<Point>
				<coordinates>-69.33333333333333,10.75,0</coordinates>
			</Point>
		</Placemark>
		<Placemark>
			<name>*P.? kingmai</name>
			<description>Bold 1972a: E of Lake Maracaibo; early Middle Miocene; s.m. (littoral-infralittoral); localities cf. Bold 1950; first description; P. kendengensis of Bold 1950 is synonym</description>
			<LookAt>
				<longitude>-69.86029554890132</longitude>
				<latitude>14.13101133334999</latitude>
				<altitude>0</altitude>
				<heading>6.113469267438086</heading>
				<tilt>0</tilt>
				<range>3444564.42978368</range>
				<gx:altitudeMode>relativeToSeaFloor</gx:altitudeMode>
			</LookAt>
			<styleUrl>#msn_wht-blank36</styleUrl>
			<Point>
				<coordinates>-71.16666666666667,10.38333333333333,0</coordinates>
			</Point>
		</Placemark>
		<Placemark>
			<name>Pellucistoma sp.</name>
			<description>Bold 1972a: Maparari; Late Miocene; -; sample Creole 151830; synonym to Pellucistoma? sp. of Bold 1958</description>
			<LookAt>
				<longitude>-69.86029554890132</longitude>
				<latitude>14.13101133334999</latitude>
				<altitude>0</altitude>
				<heading>6.113469267438086</heading>
				<tilt>0</tilt>
				<range>3444564.42978368</range>
				<gx:altitudeMode>relativeToSeaFloor</gx:altitudeMode>
			</LookAt>
			<styleUrl>#msn_wht-blank36</styleUrl>
			<Point>
				<coordinates>-69.28777777777778,10.70277777777778,0</coordinates>
			</Point>
		</Placemark>
		<Placemark>
			<name>Pellucistoma sp.</name>
			<description>Bold 1972b: Panama Canal; Early Miocene; s.m.; several surface &amp; corehole samples; synonym to Pellucistoma sp. of Bold 1970</description>
			<LookAt>
				<longitude>-69.86029554890132</longitude>
				<latitude>14.13101133334999</latitude>
				<altitude>0</altitude>
				<heading>6.113469267438086</heading>
				<tilt>0</tilt>
				<range>3444564.42978368</range>
				<gx:altitudeMode>relativeToSeaFloor</gx:altitudeMode>
			</LookAt>
			<styleUrl>#msn_wht-blank36</styleUrl>
			<Point>
				<coordinates>-79.68055555555556,9.080555555555556,0</coordinates>
			</Point>
		</Placemark>
		<Placemark>
			<name>Pellucistoma sp.</name>
			<description>Bold 1966: Colon Harbour; recent; s.m.; several samples</description>
			<LookAt>
				<longitude>-69.86029554890132</longitude>
				<latitude>14.13101133334999</latitude>
				<altitude>0</altitude>
				<heading>6.113469267438086</heading>
				<tilt>0</tilt>
				<range>3444564.42978368</range>
				<gx:altitudeMode>relativeToSeaFloor</gx:altitudeMode>
			</LookAt>
			<styleUrl>#msn_wht-blank4</styleUrl>
			<Point>
				<coordinates>-79.89500000000001,9.373888888888889,0</coordinates>
			</Point>
		</Placemark>
		<Placemark>
			<name>Pellucistoma sp.</name>
			<description>Bold 1988a: Rio Yaque del Norte (López); Late Miocene; -; sample NMB 17189; synonym to Pellucistoma sp. of Bold 1970</description>
			<LookAt>
				<longitude>-75.04116470483804</longitude>
				<latitude>10.56855271855139</latitude>
				<altitude>0</altitude>
				<heading>4.960611630217993</heading>
				<tilt>0</tilt>
				<range>2491743.526122397</range>
				<gx:altitudeMode>relativeToSeaFloor</gx:altitudeMode>
			</LookAt>
			<styleUrl>#msn_wht-blank</styleUrl>
			<Point>
				<coordinates>-70.71027777777778,19.34111111111111,0</coordinates>
			</Point>
		</Placemark>
		<Placemark>
			<name>Pellucistoma sp.</name>
			<description>Bold 1988a: Laguana; late Early to early Middle Miocene; s.m. (lagoonal-coastal); -; synonym to Pellucistoma sp. of Bold 1970</description>
			<LookAt>
				<longitude>-75.04116470483804</longitude>
				<latitude>10.56855271855139</latitude>
				<altitude>0</altitude>
				<heading>4.960611630217993</heading>
				<tilt>0</tilt>
				<range>2491743.526122397</range>
				<gx:altitudeMode>relativeToSeaFloor</gx:altitudeMode>
			</LookAt>
			<styleUrl>#msn_wht-blank</styleUrl>
			<Point>
				<coordinates>-69.65000000000001,18.75,0</coordinates>
			</Point>
		</Placemark>
		<Placemark>
			<name>Pellucistoma sp.</name>
			<description>Bold 1988a: Bayaguana; late Early to early Middle Miocene; s.m. (lagoonal-coastal); -; synonym to Pellucistoma sp. of Bold 1970</description>
			<LookAt>
				<longitude>-75.04116470483804</longitude>
				<latitude>10.56855271855139</latitude>
				<altitude>0</altitude>
				<heading>4.960611630217993</heading>
				<tilt>0</tilt>
				<range>2491743.526122397</range>
				<gx:altitudeMode>relativeToSeaFloor</gx:altitudeMode>
			</LookAt>
			<styleUrl>#msn_wht-blank</styleUrl>
			<Point>
				<coordinates>-69.65000000000001,18.75,0</coordinates>
			</Point>
		</Placemark>
		<Placemark>
			<name>Pellucistoma sp.</name>
			<description>Bold 1990: Arroyo Aculadero; Pliocene; s.m.; sample 804</description>
			<LookAt>
				<longitude>-71.79009527792483</longitude>
				<latitude>18.4448932091838</latitude>
				<altitude>0</altitude>
				<heading>0.002655238877710886</heading>
				<tilt>0</tilt>
				<range>20087.97278898305</range>
				<gx:altitudeMode>relativeToSeaFloor</gx:altitudeMode>
			</LookAt>
			<styleUrl>#msn_wht-blank10</styleUrl>
			<Point>
				<coordinates>-71.78388888888888,18.48888888888889,0</coordinates>
			</Point>
		</Placemark>
		<Placemark>
			<name>Pellucistoma sp.</name>
			<description>Bold 1970: Puerto Rico; (Late Oligocene)-Early Miocene; -; -</description>
			<LookAt>
				<longitude>-75.04116470483804</longitude>
				<latitude>10.56855271855139</latitude>
				<altitude>0</altitude>
				<heading>4.960611630217993</heading>
				<tilt>0</tilt>
				<range>2491743.526122397</range>
				<gx:altitudeMode>relativeToSeaFloor</gx:altitudeMode>
			</LookAt>
			<styleUrl>#msn_wht-blank1</styleUrl>
			<Point>
				<coordinates>-66.94611111111111,18.32833333333333,0</coordinates>
			</Point>
		</Placemark>
		<Placemark>
			<name>Pellucistoma sp.</name>
			<description>Bold 1970: Anguilla (Road &amp; Crocus Bay); Early-Middle Miocene; s.m. (lagoonal); samples 7, 9, 11</description>
			<LookAt>
				<longitude>-75.04116470483804</longitude>
				<latitude>10.56855271855139</latitude>
				<altitude>0</altitude>
				<heading>4.960611630217993</heading>
				<tilt>0</tilt>
				<range>2491743.526122397</range>
				<gx:altitudeMode>relativeToSeaFloor</gx:altitudeMode>
			</LookAt>
			<styleUrl>#msn_wht-blank25</styleUrl>
			<Point>
				<coordinates>-63.08972222222221,18.20833333333333,0</coordinates>
			</Point>
		</Placemark>
		<Placemark>
			<name>Pellucistoma sp.</name>
			<description>Bold 1970: St. Martin (Cole Bay, Kool Bay); early Middle Miocene; s.m. (lagoonal); sample SM-1</description>
			<LookAt>
				<longitude>-67.94676959957418</longitude>
				<latitude>14.20741094186519</latitude>
				<altitude>0</altitude>
				<heading>6.5049340024505</heading>
				<tilt>0</tilt>
				<range>1609415.693355806</range>
				<gx:altitudeMode>relativeToSeaFloor</gx:altitudeMode>
			</LookAt>
			<styleUrl>#msn_wht-blank25</styleUrl>
			<Point>
				<coordinates>-63.08333333333334,18.025,0</coordinates>
			</Point>
		</Placemark>
		<Placemark>
			<name>Pellucistoma? sp.</name>
			<description>Bold 1958: Brasso; Early-Late Miocene; -; sample Rohr 48</description>
			<LookAt>
				<longitude>-67.94676959957418</longitude>
				<latitude>14.20741094186519</latitude>
				<altitude>0</altitude>
				<heading>6.5049340024505</heading>
				<tilt>0</tilt>
				<range>1609415.693355806</range>
				<gx:altitudeMode>relativeToSeaFloor</gx:altitudeMode>
			</LookAt>
			<styleUrl>#msn_wht-blank25</styleUrl>
			<Point>
				<coordinates>-61.31888888888889,10.40861111111111,0</coordinates>
			</Point>
		</Placemark>
		<Placemark>
			<name>Pellucistoma sp.</name>
			<description><![CDATA[Bold 1963: Gulf of Paria; recent; s.m. (<20 m); mentioned in text]]></description>
			<LookAt>
				<longitude>-67.94676959957418</longitude>
				<latitude>14.20741094186519</latitude>
				<altitude>0</altitude>
				<heading>6.5049340024505</heading>
				<tilt>0</tilt>
				<range>1609415.693355806</range>
				<gx:altitudeMode>relativeToSeaFloor</gx:altitudeMode>
			</LookAt>
			<styleUrl>#msn_wht-blank7</styleUrl>
			<Point>
				<coordinates>-61.59999999999999,10.36666666666667,0</coordinates>
			</Point>
		</Placemark>
		<Placemark>
			<name>Pellucistoma sp.</name>
			<description>Nogueira et al. 2011: Capanema (B-17 quarry); Early Miocene; s.m. to lagoonal; div. samples</description>
			<LookAt>
				<longitude>-47.13063482229723</longitude>
				<latitude>-1.087193275068538</latitude>
				<altitude>0</altitude>
				<heading>-0.04242868187100793</heading>
				<tilt>0</tilt>
				<range>32406.48964229755</range>
				<gx:altitudeMode>relativeToSeaFloor</gx:altitudeMode>
			</LookAt>
			<styleUrl>#msn_wht-blank24</styleUrl>
			<Point>
				<coordinates>-47.15583333333334,-1.048333333333333,0</coordinates>
			</Point>
		</Placemark>
		<Placemark>
			<name>Pellucistoma sp.</name>
			<description>Coimbra &amp; Carreño 2012: Rocas Atoll; recent; s.m. (27 m); sample MO309</description>
			<LookAt>
				<longitude>-67.94676959957418</longitude>
				<latitude>14.20741094186519</latitude>
				<altitude>0</altitude>
				<heading>6.5049340024505</heading>
				<tilt>0</tilt>
				<range>1609415.693355806</range>
				<gx:altitudeMode>relativeToSeaFloor</gx:altitudeMode>
			</LookAt>
			<styleUrl>#msn_wht-blank2400</styleUrl>
			<Point>
				<coordinates>-33.82666666666667,-3.863888888888889,0</coordinates>
			</Point>
		</Placemark>
		<Placemark>
			<name>P. cf. elongata</name>
			<description><![CDATA[Machado et al. 2005: off Cabo Frio; subrecent; s.m. (usually <30 m); several samples]]></description>
			<LookAt>
				<longitude>-45.77735013558813</longitude>
				<latitude>-22.14186818437354</latitude>
				<altitude>0</altitude>
				<heading>4.72379803368948</heading>
				<tilt>0</tilt>
				<range>2172296.357223786</range>
				<gx:altitudeMode>relativeToSeaFloor</gx:altitudeMode>
			</LookAt>
			<styleUrl>#msn_wht-blank2400</styleUrl>
			<Point>
				<coordinates>-42.21666666666667,-23.00972222222222,0</coordinates>
			</Point>
		</Placemark>
		<Placemark>
			<name>P. elongata</name>
			<description>Whatley et al. 1998b: Río de la Plata estuary; recent; s.m. (4.5 m); sample RdLP 64</description>
			<LookAt>
				<longitude>-50.01137524484507</longitude>
				<latitude>-31.81854491555448</latitude>
				<altitude>0</altitude>
				<heading>6.548158940150694</heading>
				<tilt>0</tilt>
				<range>2932560.732052692</range>
				<gx:altitudeMode>relativeToSeaFloor</gx:altitudeMode>
			</LookAt>
			<styleUrl>#msn_wht-blank0</styleUrl>
			<Point>
				<coordinates>-56.91805555555555,-36.25138888888889,0</coordinates>
			</Point>
		</Placemark>
		<Placemark>
			<name>P. elongata</name>
			<description>Ferrero 2009: Mar Chiquita; Late Pleistocene; s.m.; cores A-B</description>
			<LookAt>
				<longitude>-53.82154452825591</longitude>
				<latitude>-35.89488097328542</latitude>
				<altitude>0</altitude>
				<heading>8.599124236001506</heading>
				<tilt>0</tilt>
				<range>1957953.081794343</range>
				<gx:altitudeMode>relativeToSeaFloor</gx:altitudeMode>
			</LookAt>
			<styleUrl>#msn_wht-blank21</styleUrl>
			<Point>
				<coordinates>-57.42916666666667,-37.75,0</coordinates>
			</Point>
		</Placemark>
		<Placemark>
			<name>P. elongata</name>
			<description>Gómez et al. 2005: Bahía Blanca; Holocene; s.m.; core PS2</description>
			<LookAt>
				<longitude>-53.82154452825591</longitude>
				<latitude>-35.89488097328542</latitude>
				<altitude>0</altitude>
				<heading>8.599124236001506</heading>
				<tilt>0</tilt>
				<range>1957953.081794343</range>
				<gx:altitudeMode>relativeToSeaFloor</gx:altitudeMode>
			</LookAt>
			<styleUrl>#msn_wht-blank34</styleUrl>
			<Point>
				<coordinates>-61.755,-39.1275,0</coordinates>
			</Point>
		</Placemark>
		<Placemark>
			<name>P. elongata</name>
			<description>Whatley et al. 1998b: off Bahía Blanca; recent; s.m. (14 m); sample Austral VI 23</description>
			<LookAt>
				<longitude>-53.82154452825591</longitude>
				<latitude>-35.89488097328542</latitude>
				<altitude>0</altitude>
				<heading>8.599124236001506</heading>
				<tilt>0</tilt>
				<range>1957953.081794343</range>
				<gx:altitudeMode>relativeToSeaFloor</gx:altitudeMode>
			</LookAt>
			<styleUrl>#msn_wht-blank0</styleUrl>
			<Point>
				<coordinates>-61.66666666666666,-39.33333333333334,0</coordinates>
			</Point>
		</Placemark>
		<Placemark>
			<name>P. elongata</name>
			<description>Whatley et al. 1998b: off Bahía Blanca; recent; -; sample Austral VI 21</description>
			<LookAt>
				<longitude>-56.9220627117482</longitude>
				<latitude>-39.39326329344464</latitude>
				<altitude>0</altitude>
				<heading>10.41519448878859</heading>
				<tilt>0</tilt>
				<range>1956814.781582302</range>
				<gx:altitudeMode>relativeToSeaFloor</gx:altitudeMode>
			</LookAt>
			<styleUrl>#msn_wht-blank0</styleUrl>
			<Point>
				<coordinates>-61.71666666666667,-39.61666666666667,0</coordinates>
			</Point>
		</Placemark>
		<Placemark>
			<name>P. elongata</name>
			<description>Whatley et al. 1997: Pocitos; recent; s.m. (littoral); Pocitos/3, 9, 11, 13</description>
			<LookAt>
				<longitude>-56.9220627117482</longitude>
				<latitude>-39.39326329344464</latitude>
				<altitude>0</altitude>
				<heading>10.41519448878859</heading>
				<tilt>0</tilt>
				<range>1956814.781582302</range>
				<gx:altitudeMode>relativeToSeaFloor</gx:altitudeMode>
			</LookAt>
			<styleUrl>#msn_wht-blank34</styleUrl>
			<Point>
				<coordinates>-62.3,-40.41666666666666,0</coordinates>
			</Point>
		</Placemark>
		<Placemark>
			<name>*P. elongata</name>
			<description>Whatley et al. 1997: Arroyo Jabalí; recent; s.m. (shallow tidal); AoJ/3; first description</description>
			<LookAt>
				<longitude>-56.9220627117482</longitude>
				<latitude>-39.39326329344464</latitude>
				<altitude>0</altitude>
				<heading>10.41519448878859</heading>
				<tilt>0</tilt>
				<range>1956814.781582302</range>
				<gx:altitudeMode>relativeToSeaFloor</gx:altitudeMode>
			</LookAt>
			<styleUrl>#msn_wht-blank39</styleUrl>
			<Point>
				<coordinates>-62.25916666666667,-40.57666666666667,0</coordinates>
			</Point>
		</Placemark>
		<Placemark>
			<name>P. elongata</name>
			<description>Whatley et al. 1997: Isla de Los Pájaros; recent; s.m. (littoral rock pool); sample BI/5</description>
			<LookAt>
				<longitude>-56.9220627117482</longitude>
				<latitude>-39.39326329344464</latitude>
				<altitude>0</altitude>
				<heading>10.41519448878859</heading>
				<tilt>0</tilt>
				<range>1956814.781582302</range>
				<gx:altitudeMode>relativeToSeaFloor</gx:altitudeMode>
			</LookAt>
			<styleUrl>#msn_wht-blank34</styleUrl>
			<Point>
				<coordinates>-64.51611111111112,-42.42027777777778,0</coordinates>
			</Point>
		</Placemark>
		<Placemark>
			<name>P. gibosa</name>
			<description>Sanguinetti 1979: Palmares do Sul; Late Miocene; s.m.; core 2-PS-1-RS (270-273 m)</description>
			<LookAt>
				<longitude>-51.99809830221498</longitude>
				<latitude>-31.64970253109842</latitude>
				<altitude>0</altitude>
				<heading>8.196644160951998</heading>
				<tilt>0</tilt>
				<range>2896122.56104942</range>
				<gx:altitudeMode>relativeToSeaFloor</gx:altitudeMode>
			</LookAt>
			<styleUrl>#msn_wht-blank120</styleUrl>
			<Point>
				<coordinates>-50.49166666666666,-30.1775,0</coordinates>
			</Point>
		</Placemark>
		<Placemark>
			<name>P. gibosa</name>
			<description>Sanguinetti 1979: Graxaím 2; Late Miocene; s.m.; core 2-GA-2-RS (117.65-120.70 m)</description>
			<LookAt>
				<longitude>-51.99809830221498</longitude>
				<latitude>-31.64970253109842</latitude>
				<altitude>0</altitude>
				<heading>8.196644160951998</heading>
				<tilt>0</tilt>
				<range>2896122.56104942</range>
				<gx:altitudeMode>relativeToSeaFloor</gx:altitudeMode>
			</LookAt>
			<styleUrl>#msn_wht-blank120</styleUrl>
			<Point>
				<coordinates>-51.59472222222222,-30.94916666666667,0</coordinates>
			</Point>
		</Placemark>
		<Placemark>
			<name>P. gibosa</name>
			<description>Sanguinetti 1979: Graxaím; Late Miocene; s.m.; core 2-GA-1-RS (126.35-129.40, 133.40-138.98 m)</description>
			<LookAt>
				<longitude>-51.99809830221498</longitude>
				<latitude>-31.64970253109842</latitude>
				<altitude>0</altitude>
				<heading>8.196644160951998</heading>
				<tilt>0</tilt>
				<range>2896122.56104942</range>
				<gx:altitudeMode>relativeToSeaFloor</gx:altitudeMode>
			</LookAt>
			<styleUrl>#msn_wht-blank120</styleUrl>
			<Point>
				<coordinates>-51.56277777777779,-31.02777777777778,0</coordinates>
			</Point>
		</Placemark>
		<Placemark>
			<name>*P. gibosa</name>
			<description>Sanguinetti 1979: Povo Novo; Late Miocene; s.m.; core 2-PN-1-RS (202-205 m); first description</description>
			<LookAt>
				<longitude>-52.05374033544504</longitude>
				<latitude>-32.12375193147467</latitude>
				<altitude>0</altitude>
				<heading>8.226866938628271</heading>
				<tilt>0</tilt>
				<range>1558144.74430976</range>
				<gx:altitudeMode>relativeToSeaFloor</gx:altitudeMode>
			</LookAt>
			<styleUrl>#msn_wht-blank00</styleUrl>
			<Point>
				<coordinates>-52.28333333333334,-31.95,0</coordinates>
			</Point>
		</Placemark>
		<Placemark>
			<name>P. santafesinensis</name>
			<description>Zabert 1978: Romang (El Ceibo); Middle-Late Miocene; s.m.; core PMD 1019 (83.5-88 m)</description>
			<LookAt>
				<longitude>-52.43754400925315</longitude>
				<latitude>-32.64808487883165</latitude>
				<altitude>0</altitude>
				<heading>8.376470406585328</heading>
				<tilt>0</tilt>
				<range>2862688.013637457</range>
				<gx:altitudeMode>relativeToSeaFloor</gx:altitudeMode>
			</LookAt>
			<styleUrl>#msn_wht-blank120</styleUrl>
			<Point>
				<coordinates>-59.81666666666667,-29.61666666666667,0</coordinates>
			</Point>
		</Placemark>
		<Placemark>
			<name>*P. santafesinensis</name>
			<description>Zabert 1978: San Justo (Pozo Usina); Middle-Late Miocene; s.m.; core San Justo (73.5-76 m); first description</description>
			<LookAt>
				<longitude>-52.43754400925315</longitude>
				<latitude>-32.64808487883165</latitude>
				<altitude>0</altitude>
				<heading>8.376470406585328</heading>
				<tilt>0</tilt>
				<range>2862688.013637457</range>
				<gx:altitudeMode>relativeToSeaFloor</gx:altitudeMode>
			</LookAt>
			<styleUrl>#msn_wht-blank00</styleUrl>
			<Point>
				<coordinates>-60.60222222222222,-30.79138888888889,0</coordinates>
			</Point>
		</Placemark>
		<Placemark>
			<name>P. santafesinensis</name>
			<description>Marengo 2000: Diamante; Middle-Late Miocene; s.m.; cores Diamante</description>
			<LookAt>
				<longitude>-52.43754400925315</longitude>
				<latitude>-32.64808487883165</latitude>
				<altitude>0</altitude>
				<heading>8.376470406585328</heading>
				<tilt>0</tilt>
				<range>2862688.013637457</range>
				<gx:altitudeMode>relativeToSeaFloor</gx:altitudeMode>
			</LookAt>
			<styleUrl>#msn_wht-blank120</styleUrl>
			<Point>
				<coordinates>-60.63333333333333,-32.06666666666667,0</coordinates>
			</Point>
		</Placemark>
		<Placemark>
			<name>Pellucistoma sp.</name>
			<open>1</open>
			<description>Boonstra et al. 2015: Nuevo Horizonte; Middle Miocene; oligohaline; several samples</description>
			<LookAt>
				<longitude>-73.44384581165275</longitude>
				<latitude>-4.072695332872544</latitude>
				<altitude>0</altitude>
				<heading>0.0004381811174225738</heading>
				<tilt>15.12036418993968</tilt>
				<range>715.5982190943056</range>
				<gx:altitudeMode>relativeToSeaFloor</gx:altitudeMode>
			</LookAt>
			<styleUrl>#msn_wht-blank02</styleUrl>
			<Point>
				<gx:drawOrder>1</gx:drawOrder>
				<coordinates>-73.44416666666668,-4.071111111111111,0</coordinates>
			</Point>
		</Placemark>
		<Placemark>
			<name>*P. curupira</name>
			<description>this work: Sucuriju (Rio Ituí); late Middle Miocene; freshwater; core 1AS-10-AM (141.2 m); first description</description>
			<LookAt>
				<longitude>-70.7872616872917</longitude>
				<latitude>-5.361282906162735</latitude>
				<altitude>0</altitude>
				<heading>0.1721267290179082</heading>
				<tilt>0</tilt>
				<range>327496.7093213606</range>
				<gx:altitudeMode>relativeToSeaFloor</gx:altitudeMode>
			</LookAt>
			<styleUrl>#msn_wht-blank12</styleUrl>
			<Point>
				<coordinates>-70.36666666666666,-4.833333333333333,0</coordinates>
			</Point>
		</Placemark>
	</Folder>
</Document>
</kml>
